# Supplementary material for: Changes in brain rhythms and connectivity tracking fear acquisition and reversal
Source: Brain Struct Funct. 2023 May 2;228(5):1259–81. doi: 10.1007/s00429-023-02646-7 (PMC10250514; doi:10.1007/s00429-023-02646-7)
Supplement: Supplementary file 2 — Supplementary file2 (XLS 585 KB) [file 429_2023_2646_MOESM2_ESM.xls]

## Sheet: MNI-BAs-6239-voxels
-40	-5	-45	Temporal Lobe	Inferior Temporal Gyrus	Brodmann area 20
-40	0	-45	Temporal Lobe	Inferior Temporal Gyrus	Brodmann area 20
-40	5	-45	Temporal Lobe	Middle Temporal Gyrus	Brodmann area 38
-35	-5	-45	Temporal Lobe	Inferior Temporal Gyrus	Brodmann area 20
-35	0	-45	Temporal Lobe	Inferior Temporal Gyrus	Brodmann area 20
-35	5	-45	Temporal Lobe	Middle Temporal Gyrus	Brodmann area 38
-30	-5	-45	Limbic Lobe	Inferior Temporal Gyrus	Brodmann area 20
-30	0	-45	Temporal Lobe	Inferior Temporal Gyrus	Brodmann area 20
-30	10	-45	Temporal Lobe	Superior Temporal Gyrus	Brodmann area 38
-25	0	-45	Limbic Lobe	Uncus	Brodmann area 20
-25	5	-45	Limbic Lobe	Uncus	Brodmann area 38
25	0	-45	Limbic Lobe	Uncus	Brodmann area 20
25	5	-45	Limbic Lobe	Uncus	Brodmann area 38
25	10	-45	Temporal Lobe	*	Brodmann area 38
30	-5	-45	Limbic Lobe	Uncus	Brodmann area 20
30	0	-45	Limbic Lobe	Uncus	Brodmann area 20
35	-5	-45	Temporal Lobe	Inferior Temporal Gyrus	Brodmann area 20
35	0	-45	Temporal Lobe	Inferior Temporal Gyrus	Brodmann area 20
35	5	-45	Temporal Lobe	Middle Temporal Gyrus	Brodmann area 38
35	10	-45	Temporal Lobe	Middle Temporal Gyrus	Brodmann area 38
35	15	-45	Temporal Lobe	Superior Temporal Gyrus	Brodmann area 38
40	-5	-45	Temporal Lobe	Inferior Temporal Gyrus	Brodmann area 20
40	0	-45	Temporal Lobe	Inferior Temporal Gyrus	Brodmann area 20
40	5	-45	Temporal Lobe	Middle Temporal Gyrus	Brodmann area 38
40	10	-45	Temporal Lobe	Middle Temporal Gyrus	Brodmann area 38
45	5	-45	Temporal Lobe	Middle Temporal Gyrus	Brodmann area 38
-55	-5	-40	Temporal Lobe	Inferior Temporal Gyrus	Brodmann area 20
-50	-10	-40	Temporal Lobe	Inferior Temporal Gyrus	Brodmann area 20
-50	-5	-40	Temporal Lobe	Inferior Temporal Gyrus	Brodmann area 20
-50	0	-40	Temporal Lobe	Inferior Temporal Gyrus	Brodmann area 20
-50	5	-40	Temporal Lobe	Middle Temporal Gyrus	Brodmann area 21
-45	-10	-40	Temporal Lobe	Inferior Temporal Gyrus	Brodmann area 20
-45	-5	-40	Temporal Lobe	Inferior Temporal Gyrus	Brodmann area 20
-45	0	-40	Temporal Lobe	Inferior Temporal Gyrus	Brodmann area 20
-45	5	-40	Temporal Lobe	Middle Temporal Gyrus	Brodmann area 21
-45	10	-40	Temporal Lobe	Middle Temporal Gyrus	Brodmann area 21
-40	-10	-40	Temporal Lobe	Inferior Temporal Gyrus	Brodmann area 20
-40	-5	-40	Temporal Lobe	Inferior Temporal Gyrus	Brodmann area 20
-40	0	-40	Temporal Lobe	Middle Temporal Gyrus	Brodmann area 21
-40	5	-40	Temporal Lobe	Middle Temporal Gyrus	Brodmann area 38
-40	10	-40	Temporal Lobe	Middle Temporal Gyrus	Brodmann area 21
-40	15	-40	Temporal Lobe	Superior Temporal Gyrus	Brodmann area 38
-35	-10	-40	Limbic Lobe	Uncus	Brodmann area 20
-35	10	-40	Temporal Lobe	Superior Temporal Gyrus	Brodmann area 38
-35	15	-40	Temporal Lobe	Superior Temporal Gyrus	Brodmann area 38
-30	-10	-40	Limbic Lobe	Uncus	Brodmann area 20
-30	-5	-40	Limbic Lobe	Uncus	Brodmann area 20
-30	0	-40	Limbic Lobe	Uncus	Brodmann area 20
-30	15	-40	Temporal Lobe	Superior Temporal Gyrus	Brodmann area 38
-25	-5	-40	Limbic Lobe	Uncus	Brodmann area 36
-25	0	-40	Limbic Lobe	Uncus	Brodmann area 20
-25	5	-40	Limbic Lobe	Uncus	Brodmann area 38
-25	10	-40	Temporal Lobe	Superior Temporal Gyrus	Brodmann area 38
-25	15	-40	Temporal Lobe	Superior Temporal Gyrus	Brodmann area 38
-20	0	-40	Limbic Lobe	Uncus	Brodmann area 36
-20	5	-40	Limbic Lobe	Uncus	Brodmann area 38
20	5	-40	Limbic Lobe	Uncus	Brodmann area 38
20	10	-40	Limbic Lobe	Uncus	Brodmann area 38
25	-5	-40	Limbic Lobe	Uncus	Brodmann area 36
25	0	-40	Limbic Lobe	Uncus	Brodmann area 36
25	5	-40	Limbic Lobe	Uncus	Brodmann area 38
25	10	-40	Temporal Lobe	Superior Temporal Gyrus	Brodmann area 38
25	15	-40	Temporal Lobe	Superior Temporal Gyrus	Brodmann area 38
30	-5	-40	Limbic Lobe	Uncus	Brodmann area 20
30	0	-40	Limbic Lobe	Uncus	Brodmann area 20
30	15	-40	Temporal Lobe	Superior Temporal Gyrus	Brodmann area 38
30	20	-40	Temporal Lobe	Superior Temporal Gyrus	Brodmann area 38
35	-10	-40	Limbic Lobe	Uncus	Brodmann area 20
35	-5	-40	Limbic Lobe	Uncus	Brodmann area 20
35	10	-40	Temporal Lobe	Superior Temporal Gyrus	Brodmann area 38
35	15	-40	Temporal Lobe	Superior Temporal Gyrus	Brodmann area 38
35	20	-40	Temporal Lobe	Superior Temporal Gyrus	Brodmann area 38
40	-10	-40	Temporal Lobe	Inferior Temporal Gyrus	Brodmann area 20
40	-5	-40	Temporal Lobe	Middle Temporal Gyrus	Brodmann area 21
40	0	-40	Temporal Lobe	Inferior Temporal Gyrus	Brodmann area 20
40	5	-40	Temporal Lobe	Middle Temporal Gyrus	Brodmann area 38
40	10	-40	Temporal Lobe	Middle Temporal Gyrus	Brodmann area 21
40	15	-40	Temporal Lobe	Superior Temporal Gyrus	Brodmann area 38
45	-10	-40	Temporal Lobe	Inferior Temporal Gyrus	Brodmann area 20
45	-5	-40	Temporal Lobe	Inferior Temporal Gyrus	Brodmann area 20
45	0	-40	Temporal Lobe	Middle Temporal Gyrus	Brodmann area 21
45	5	-40	Temporal Lobe	Middle Temporal Gyrus	Brodmann area 21
45	10	-40	Temporal Lobe	Middle Temporal Gyrus	Brodmann area 21
50	-10	-40	Temporal Lobe	Inferior Temporal Gyrus	Brodmann area 20
50	-5	-40	Temporal Lobe	Inferior Temporal Gyrus	Brodmann area 20
50	0	-40	Temporal Lobe	Inferior Temporal Gyrus	Brodmann area 20
50	5	-40	Temporal Lobe	Middle Temporal Gyrus	Brodmann area 21
50	10	-40	Temporal Lobe	Middle Temporal Gyrus	Brodmann area 21
-55	-15	-35	Temporal Lobe	Inferior Temporal Gyrus	Brodmann area 20
-55	-10	-35	Temporal Lobe	Inferior Temporal Gyrus	Brodmann area 20
-55	-5	-35	Temporal Lobe	Inferior Temporal Gyrus	Brodmann area 20
-50	-20	-35	Temporal Lobe	Inferior Temporal Gyrus	Brodmann area 20
-50	-15	-35	Temporal Lobe	Inferior Temporal Gyrus	Brodmann area 20
-50	-10	-35	Temporal Lobe	Inferior Temporal Gyrus	Brodmann area 20
-50	0	-35	Temporal Lobe	Inferior Temporal Gyrus	Brodmann area 20
-50	5	-35	Temporal Lobe	Middle Temporal Gyrus	Brodmann area 21
-50	10	-35	Temporal Lobe	Middle Temporal Gyrus	Brodmann area 21
-45	-20	-35	Temporal Lobe	Inferior Temporal Gyrus	Brodmann area 20
-45	-15	-35	Temporal Lobe	Inferior Temporal Gyrus	Brodmann area 20
-45	-10	-35	Temporal Lobe	Inferior Temporal Gyrus	Brodmann area 20
-45	-5	-35	Temporal Lobe	Inferior Temporal Gyrus	Brodmann area 20
-45	0	-35	Temporal Lobe	Middle Temporal Gyrus	Brodmann area 21
-45	5	-35	Temporal Lobe	Middle Temporal Gyrus	Brodmann area 21
-45	10	-35	Temporal Lobe	Middle Temporal Gyrus	Brodmann area 21
-45	15	-35	Temporal Lobe	Superior Temporal Gyrus	Brodmann area 38
-40	-20	-35	Temporal Lobe	Inferior Temporal Gyrus	Brodmann area 20
-40	-15	-35	Temporal Lobe	Inferior Temporal Gyrus	Brodmann area 20
-40	-10	-35	Temporal Lobe	Inferior Temporal Gyrus	Brodmann area 20
-40	-5	-35	Temporal Lobe	Middle Temporal Gyrus	Brodmann area 21
-40	0	-35	Temporal Lobe	Middle Temporal Gyrus	Brodmann area 21
-40	5	-35	Temporal Lobe	Middle Temporal Gyrus	Brodmann area 21
-40	10	-35	Temporal Lobe	Superior Temporal Gyrus	Brodmann area 38
-40	15	-35	Temporal Lobe	Superior Temporal Gyrus	Brodmann area 38
-40	20	-35	Temporal Lobe	Superior Temporal Gyrus	Brodmann area 38
-35	-15	-35	Limbic Lobe	Uncus	Brodmann area 20
-35	10	-35	Temporal Lobe	Superior Temporal Gyrus	Brodmann area 38
-35	15	-35	Temporal Lobe	Superior Temporal Gyrus	Brodmann area 38
-35	20	-35	Temporal Lobe	Superior Temporal Gyrus	Brodmann area 38
-30	-15	-35	Limbic Lobe	Uncus	Brodmann area 20
-30	-10	-35	Limbic Lobe	Uncus	Brodmann area 20
-30	15	-35	Temporal Lobe	Superior Temporal Gyrus	Brodmann area 38
-30	20	-35	Temporal Lobe	Superior Temporal Gyrus	Brodmann area 38
-25	-10	-35	Limbic Lobe	Uncus	Brodmann area 28
-25	10	-35	Limbic Lobe	Uncus	Brodmann area 38
-25	15	-35	Temporal Lobe	Superior Temporal Gyrus	Brodmann area 38
-25	20	-35	Temporal Lobe	Superior Temporal Gyrus	Brodmann area 38
-20	-10	-35	Limbic Lobe	Uncus	Brodmann area 28
-20	-5	-35	Limbic Lobe	Uncus	Brodmann area 36
-20	0	-35	Limbic Lobe	Uncus	Brodmann area 36
-20	5	-35	Limbic Lobe	Uncus	Brodmann area 28
-20	10	-35	Temporal Lobe	Superior Temporal Gyrus	Brodmann area 38
20	-10	-35	Limbic Lobe	Uncus	Brodmann area 28
20	-5	-35	Limbic Lobe	Uncus	Brodmann area 36
20	0	-35	Limbic Lobe	Uncus	Brodmann area 36
20	5	-35	Limbic Lobe	Uncus	Brodmann area 28
25	-10	-35	Limbic Lobe	Uncus	Brodmann area 28
25	5	-35	Limbic Lobe	Uncus	Brodmann area 36
25	10	-35	Limbic Lobe	Uncus	Brodmann area 38
25	15	-35	Temporal Lobe	Superior Temporal Gyrus	Brodmann area 38
30	-15	-35	Limbic Lobe	Uncus	Brodmann area 20
30	-10	-35	Limbic Lobe	Uncus	Brodmann area 20
30	15	-35	Temporal Lobe	Superior Temporal Gyrus	Brodmann area 38
30	20	-35	Temporal Lobe	Superior Temporal Gyrus	Brodmann area 38
35	-15	-35	Limbic Lobe	Uncus	Brodmann area 20
35	10	-35	Temporal Lobe	Superior Temporal Gyrus	Brodmann area 38
35	20	-35	Temporal Lobe	Superior Temporal Gyrus	Brodmann area 38
40	-20	-35	Temporal Lobe	Inferior Temporal Gyrus	Brodmann area 20
40	-15	-35	Temporal Lobe	Inferior Temporal Gyrus	Brodmann area 20
40	-10	-35	Temporal Lobe	Inferior Temporal Gyrus	Brodmann area 20
40	-5	-35	Temporal Lobe	Middle Temporal Gyrus	Brodmann area 21
40	0	-35	Temporal Lobe	Middle Temporal Gyrus	Brodmann area 21
40	5	-35	Temporal Lobe	Middle Temporal Gyrus	Brodmann area 21
40	10	-35	Temporal Lobe	Superior Temporal Gyrus	Brodmann area 38
40	15	-35	Temporal Lobe	Superior Temporal Gyrus	Brodmann area 38
40	20	-35	Temporal Lobe	Superior Temporal Gyrus	Brodmann area 38
45	-20	-35	Temporal Lobe	Inferior Temporal Gyrus	Brodmann area 20
45	-15	-35	Temporal Lobe	Inferior Temporal Gyrus	Brodmann area 20
45	-10	-35	Temporal Lobe	Inferior Temporal Gyrus	Brodmann area 20
45	-5	-35	Temporal Lobe	Inferior Temporal Gyrus	Brodmann area 20
45	0	-35	Temporal Lobe	Middle Temporal Gyrus	Brodmann area 21
45	5	-35	Temporal Lobe	Middle Temporal Gyrus	Brodmann area 21
45	10	-35	Temporal Lobe	Middle Temporal Gyrus	Brodmann area 21
45	15	-35	Temporal Lobe	Superior Temporal Gyrus	Brodmann area 38
45	20	-35	Temporal Lobe	Superior Temporal Gyrus	Brodmann area 38
50	-20	-35	Temporal Lobe	Inferior Temporal Gyrus	Brodmann area 20
50	-15	-35	Temporal Lobe	Inferior Temporal Gyrus	Brodmann area 20
50	-10	-35	Temporal Lobe	Inferior Temporal Gyrus	Brodmann area 20
50	0	-35	Temporal Lobe	Inferior Temporal Gyrus	Brodmann area 20
50	5	-35	Temporal Lobe	Middle Temporal Gyrus	Brodmann area 21
50	10	-35	Temporal Lobe	Middle Temporal Gyrus	Brodmann area 21
55	-15	-35	Temporal Lobe	Inferior Temporal Gyrus	Brodmann area 20
55	-10	-35	Temporal Lobe	Inferior Temporal Gyrus	Brodmann area 20
55	-5	-35	Temporal Lobe	Inferior Temporal Gyrus	Brodmann area 20
55	5	-35	Temporal Lobe	Middle Temporal Gyrus	Brodmann area 21
-60	-15	-30	Temporal Lobe	Fusiform Gyrus	Brodmann area 20
-60	-10	-30	Temporal Lobe	Fusiform Gyrus	Brodmann area 20
-60	-5	-30	Temporal Lobe	Fusiform Gyrus	Brodmann area 20
-55	-40	-30	Temporal Lobe	Fusiform Gyrus	Brodmann area 20
-55	-35	-30	Temporal Lobe	Fusiform Gyrus	Brodmann area 20
-55	-20	-30	Temporal Lobe	Fusiform Gyrus	Brodmann area 20
-55	-5	-30	Temporal Lobe	Fusiform Gyrus	Brodmann area 20
-55	0	-30	Temporal Lobe	Middle Temporal Gyrus	Brodmann area 21
-55	5	-30	Temporal Lobe	Middle Temporal Gyrus	Brodmann area 21
-50	-40	-30	Temporal Lobe	Fusiform Gyrus	Brodmann area 20
-50	-25	-30	Temporal Lobe	Fusiform Gyrus	Brodmann area 20
-50	-20	-30	Temporal Lobe	Fusiform Gyrus	Brodmann area 20
-50	-5	-30	Temporal Lobe	Fusiform Gyrus	Brodmann area 20
-50	0	-30	Temporal Lobe	Middle Temporal Gyrus	Brodmann area 21
-50	10	-30	Temporal Lobe	Middle Temporal Gyrus	Brodmann area 21
-50	15	-30	Temporal Lobe	Superior Temporal Gyrus	Brodmann area 38
-45	-40	-30	Temporal Lobe	Fusiform Gyrus	Brodmann area 36
-45	-35	-30	Temporal Lobe	Fusiform Gyrus	Brodmann area 20
-45	-25	-30	Temporal Lobe	Fusiform Gyrus	Brodmann area 20
-45	-20	-30	Temporal Lobe	Fusiform Gyrus	Brodmann area 20
-45	-10	-30	Temporal Lobe	Fusiform Gyrus	Brodmann area 20
-45	0	-30	Temporal Lobe	Middle Temporal Gyrus	Brodmann area 21
-45	5	-30	Temporal Lobe	Middle Temporal Gyrus	Brodmann area 21
-45	10	-30	Temporal Lobe	Superior Temporal Gyrus	Brodmann area 38
-45	15	-30	Temporal Lobe	Superior Temporal Gyrus	Brodmann area 38
-45	20	-30	Temporal Lobe	Superior Temporal Gyrus	Brodmann area 38
-40	-35	-30	Temporal Lobe	Fusiform Gyrus	Brodmann area 36
-40	-25	-30	Temporal Lobe	Fusiform Gyrus	Brodmann area 20
-40	-20	-30	Temporal Lobe	Fusiform Gyrus	Brodmann area 20
-40	-15	-30	Temporal Lobe	Fusiform Gyrus	Brodmann area 20
-40	-10	-30	Temporal Lobe	Fusiform Gyrus	Brodmann area 20
-40	10	-30	Temporal Lobe	Superior Temporal Gyrus	Brodmann area 38
-40	15	-30	Temporal Lobe	Superior Temporal Gyrus	Brodmann area 38
-40	20	-30	Temporal Lobe	Superior Temporal Gyrus	Brodmann area 38
-35	-25	-30	Limbic Lobe	Parahippocampal Gyrus	Brodmann area 36
-35	-20	-30	Limbic Lobe	Parahippocampal Gyrus	Brodmann area 36
-35	15	-30	Temporal Lobe	Superior Temporal Gyrus	Brodmann area 38
-35	20	-30	Temporal Lobe	Superior Temporal Gyrus	Brodmann area 38
-30	-25	-30	Limbic Lobe	Parahippocampal Gyrus	Brodmann area 36
-30	-20	-30	Limbic Lobe	Parahippocampal Gyrus	Brodmann area 36
-30	15	-30	Temporal Lobe	Superior Temporal Gyrus	Brodmann area 38
-30	20	-30	Temporal Lobe	Superior Temporal Gyrus	Brodmann area 38
-25	-20	-30	Limbic Lobe	Parahippocampal Gyrus	Brodmann area 36
-25	-15	-30	Limbic Lobe	Parahippocampal Gyrus	Brodmann area 35
-25	5	-30	Limbic Lobe	Uncus	Brodmann area 28
-25	10	-30	Temporal Lobe	Superior Temporal Gyrus	Brodmann area 38
-25	15	-30	Temporal Lobe	Superior Temporal Gyrus	Brodmann area 38
-20	-10	-30	Limbic Lobe	Parahippocampal Gyrus	Brodmann area 35
-20	-5	-30	Limbic Lobe	Uncus	Brodmann area 28
-20	5	-30	Limbic Lobe	Uncus	Brodmann area 28
-20	30	-30	Frontal Lobe	Orbital Gyrus	Brodmann area 47
-15	-5	-30	Limbic Lobe	Uncus	Brodmann area 28
-15	0	-30	Limbic Lobe	Uncus	Brodmann area 28
-15	25	-30	Frontal Lobe	Orbital Gyrus	Brodmann area 47
-15	30	-30	Frontal Lobe	Orbital Gyrus	Brodmann area 47
-10	20	-30	Frontal Lobe	Rectal Gyrus	Brodmann area 11
-10	25	-30	Frontal Lobe	Rectal Gyrus	Brodmann area 11
5	20	-30	Frontal Lobe	Rectal Gyrus	Brodmann area 11
5	25	-30	Frontal Lobe	Rectal Gyrus	Brodmann area 11
10	20	-30	Frontal Lobe	Rectal Gyrus	Brodmann area 11
10	30	-30	Frontal Lobe	Rectal Gyrus	Brodmann area 11
15	-5	-30	Limbic Lobe	Uncus	Brodmann area 28
15	0	-30	Limbic Lobe	Uncus	Brodmann area 28
15	25	-30	Frontal Lobe	Orbital Gyrus	Brodmann area 47
15	30	-30	Frontal Lobe	Orbital Gyrus	Brodmann area 47
15	35	-30	Frontal Lobe	Orbital Gyrus	Brodmann area 11
20	-10	-30	Limbic Lobe	Parahippocampal Gyrus	Brodmann area 35
20	-5	-30	Limbic Lobe	Uncus	Brodmann area 28
20	5	-30	Limbic Lobe	Uncus	Brodmann area 28
20	30	-30	Frontal Lobe	Orbital Gyrus	Brodmann area 47
25	-20	-30	Limbic Lobe	Parahippocampal Gyrus	Brodmann area 36
25	-15	-30	Limbic Lobe	Parahippocampal Gyrus	Brodmann area 35
25	5	-30	Limbic Lobe	Uncus	Brodmann area 28
25	10	-30	Temporal Lobe	Superior Temporal Gyrus	Brodmann area 38
25	15	-30	Temporal Lobe	Superior Temporal Gyrus	Brodmann area 38
30	-25	-30	Limbic Lobe	Parahippocampal Gyrus	Brodmann area 36
30	-20	-30	Limbic Lobe	Parahippocampal Gyrus	Brodmann area 36
30	-15	-30	Limbic Lobe	Parahippocampal Gyrus	Brodmann area 36
30	15	-30	Temporal Lobe	Superior Temporal Gyrus	Brodmann area 38
30	20	-30	Temporal Lobe	Superior Temporal Gyrus	Brodmann area 38
35	-25	-30	Limbic Lobe	Parahippocampal Gyrus	Brodmann area 36
35	-20	-30	Limbic Lobe	Parahippocampal Gyrus	Brodmann area 36
35	15	-30	Temporal Lobe	Superior Temporal Gyrus	Brodmann area 38
35	20	-30	Temporal Lobe	Superior Temporal Gyrus	Brodmann area 38
40	-25	-30	Temporal Lobe	Fusiform Gyrus	Brodmann area 20
40	-20	-30	Temporal Lobe	Fusiform Gyrus	Brodmann area 20
40	-15	-30	Temporal Lobe	Fusiform Gyrus	Brodmann area 20
40	-10	-30	Temporal Lobe	Fusiform Gyrus	Brodmann area 20
40	10	-30	Temporal Lobe	Superior Temporal Gyrus	Brodmann area 38
40	15	-30	Temporal Lobe	Superior Temporal Gyrus	Brodmann area 38
40	20	-30	Temporal Lobe	Superior Temporal Gyrus	Brodmann area 38
45	-40	-30	Temporal Lobe	Fusiform Gyrus	Brodmann area 36
45	-35	-30	Temporal Lobe	Fusiform Gyrus	Brodmann area 20
45	-25	-30	Temporal Lobe	Fusiform Gyrus	Brodmann area 20
45	-20	-30	Temporal Lobe	Fusiform Gyrus	Brodmann area 20
45	-10	-30	Temporal Lobe	Fusiform Gyrus	Brodmann area 20
45	0	-30	Temporal Lobe	Middle Temporal Gyrus	Brodmann area 21
45	5	-30	Temporal Lobe	Middle Temporal Gyrus	Brodmann area 21
45	10	-30	Temporal Lobe	Superior Temporal Gyrus	Brodmann area 38
45	15	-30	Temporal Lobe	Superior Temporal Gyrus	Brodmann area 38
45	20	-30	Temporal Lobe	Superior Temporal Gyrus	Brodmann area 38
50	-40	-30	Temporal Lobe	Fusiform Gyrus	Brodmann area 36
50	-25	-30	Temporal Lobe	Fusiform Gyrus	Brodmann area 20
50	-20	-30	Temporal Lobe	Fusiform Gyrus	Brodmann area 20
50	-10	-30	Temporal Lobe	Fusiform Gyrus	Brodmann area 20
50	-5	-30	Temporal Lobe	Fusiform Gyrus	Brodmann area 20
50	0	-30	Temporal Lobe	Middle Temporal Gyrus	Brodmann area 21
50	10	-30	Temporal Lobe	Middle Temporal Gyrus	Brodmann area 21
50	15	-30	Temporal Lobe	Superior Temporal Gyrus	Brodmann area 38
55	-40	-30	Temporal Lobe	Fusiform Gyrus	Brodmann area 20
55	-35	-30	Temporal Lobe	Fusiform Gyrus	Brodmann area 20
55	-20	-30	Temporal Lobe	Fusiform Gyrus	Brodmann area 20
55	-5	-30	Temporal Lobe	Fusiform Gyrus	Brodmann area 20
55	0	-30	Temporal Lobe	Middle Temporal Gyrus	Brodmann area 21
55	5	-30	Temporal Lobe	Middle Temporal Gyrus	Brodmann area 21
55	10	-30	Temporal Lobe	Middle Temporal Gyrus	Brodmann area 21
60	-15	-30	Temporal Lobe	Fusiform Gyrus	Brodmann area 20
60	-10	-30	Temporal Lobe	Fusiform Gyrus	Brodmann area 20
60	-5	-30	Temporal Lobe	Fusiform Gyrus	Brodmann area 20
-60	-35	-25	Temporal Lobe	Inferior Temporal Gyrus	Brodmann area 20
-60	-30	-25	Temporal Lobe	Inferior Temporal Gyrus	Brodmann area 20
-60	-25	-25	Temporal Lobe	Inferior Temporal Gyrus	Brodmann area 20
-60	-20	-25	Temporal Lobe	Inferior Temporal Gyrus	Brodmann area 20
-60	-15	-25	Temporal Lobe	Inferior Temporal Gyrus	Brodmann area 20
-60	-10	-25	Temporal Lobe	Inferior Temporal Gyrus	Brodmann area 20
-60	0	-25	Temporal Lobe	Middle Temporal Gyrus	Brodmann area 21
-55	-55	-25	Temporal Lobe	Fusiform Gyrus	Brodmann area 37
-55	-50	-25	Temporal Lobe	Fusiform Gyrus	Brodmann area 37
-55	-45	-25	Temporal Lobe	Inferior Temporal Gyrus	Brodmann area 37
-55	-40	-25	Temporal Lobe	Inferior Temporal Gyrus	Brodmann area 37
-55	-35	-25	Temporal Lobe	Fusiform Gyrus	Brodmann area 20
-55	-30	-25	Temporal Lobe	Inferior Temporal Gyrus	Brodmann area 20
-55	-25	-25	Temporal Lobe	Inferior Temporal Gyrus	Brodmann area 20
-55	-10	-25	Temporal Lobe	Inferior Temporal Gyrus	Brodmann area 20
-55	-5	-25	Temporal Lobe	Middle Temporal Gyrus	Brodmann area 21
-55	5	-25	Temporal Lobe	Middle Temporal Gyrus	Brodmann area 21
-55	10	-25	Temporal Lobe	Middle Temporal Gyrus	Brodmann area 21
-50	-60	-25	Temporal Lobe	Fusiform Gyrus	Brodmann area 37
-50	-55	-25	Temporal Lobe	Fusiform Gyrus	Brodmann area 37
-50	-50	-25	Temporal Lobe	Fusiform Gyrus	Brodmann area 37
-50	-45	-25	Temporal Lobe	Fusiform Gyrus	Brodmann area 37
-50	-40	-25	Temporal Lobe	Fusiform Gyrus	Brodmann area 20
-50	-30	-25	Temporal Lobe	Fusiform Gyrus	Brodmann area 20
-50	-25	-25	Temporal Lobe	Inferior Temporal Gyrus	Brodmann area 20
-50	-5	-25	Temporal Lobe	Inferior Temporal Gyrus	Brodmann area 20
-50	5	-25	Temporal Lobe	Middle Temporal Gyrus	Brodmann area 21
-50	10	-25	Temporal Lobe	Superior Temporal Gyrus	Brodmann area 38
-50	15	-25	Temporal Lobe	Superior Temporal Gyrus	Brodmann area 38
-45	-60	-25	Temporal Lobe	Fusiform Gyrus	Brodmann area 37
-45	-55	-25	Temporal Lobe	Fusiform Gyrus	Brodmann area 37
-45	-45	-25	Temporal Lobe	Fusiform Gyrus	Brodmann area 37
-45	-40	-25	Temporal Lobe	Fusiform Gyrus	Brodmann area 36
-45	-35	-25	Temporal Lobe	Fusiform Gyrus	Brodmann area 20
-45	-30	-25	Temporal Lobe	Fusiform Gyrus	Brodmann area 20
-45	-15	-25	Temporal Lobe	Sub-Gyral	Brodmann area 20
-45	-10	-25	Temporal Lobe	Sub-Gyral	Brodmann area 20
-45	5	-25	Temporal Lobe	Superior Temporal Gyrus	Brodmann area 38
-45	20	-25	Temporal Lobe	Superior Temporal Gyrus	Brodmann area 38
-40	-55	-25	Temporal Lobe	Fusiform Gyrus	Brodmann area 37
-40	-50	-25	Temporal Lobe	Fusiform Gyrus	Brodmann area 37
-40	-45	-25	Temporal Lobe	Fusiform Gyrus	Brodmann area 37
-40	-40	-25	Temporal Lobe	Fusiform Gyrus	Brodmann area 20
-40	-35	-25	Temporal Lobe	Fusiform Gyrus	Brodmann area 36
-40	-30	-25	Limbic Lobe	Parahippocampal Gyrus	Brodmann area 36
-40	-15	-25	Temporal Lobe	Sub-Gyral	Brodmann area 20
-40	-10	-25	Temporal Lobe	Sub-Gyral	Brodmann area 20
-40	20	-25	Temporal Lobe	Superior Temporal Gyrus	Brodmann area 38
-35	-40	-25	Temporal Lobe	Fusiform Gyrus	Brodmann area 20
-35	-35	-25	Temporal Lobe	Fusiform Gyrus	Brodmann area 20
-35	-30	-25	Limbic Lobe	Parahippocampal Gyrus	Brodmann area 36
-35	10	-25	Temporal Lobe	Superior Temporal Gyrus	Brodmann area 38
-35	15	-25	Temporal Lobe	Superior Temporal Gyrus	Brodmann area 38
-35	20	-25	Temporal Lobe	Superior Temporal Gyrus	Brodmann area 38
-30	-40	-25	Temporal Lobe	Fusiform Gyrus	Brodmann area 20
-30	-35	-25	Temporal Lobe	Fusiform Gyrus	Brodmann area 20
-30	-30	-25	Limbic Lobe	Parahippocampal Gyrus	Brodmann area 36
-30	-25	-25	Limbic Lobe	Parahippocampal Gyrus	Brodmann area 35
-30	5	-25	Limbic Lobe	Uncus	Brodmann area 28
-30	15	-25	Temporal Lobe	Superior Temporal Gyrus	Brodmann area 38
-30	20	-25	Frontal Lobe	Inferior Frontal Gyrus	Brodmann area 47
-25	-25	-25	Limbic Lobe	Parahippocampal Gyrus	Brodmann area 35
-25	-20	-25	Limbic Lobe	Parahippocampal Gyrus	Brodmann area 35
-25	5	-25	Limbic Lobe	Uncus	Brodmann area 28
-25	10	-25	Temporal Lobe	Superior Temporal Gyrus	Brodmann area 38
-25	15	-25	Frontal Lobe	Inferior Frontal Gyrus	Brodmann area 47
-25	20	-25	Frontal Lobe	Inferior Frontal Gyrus	Brodmann area 47
-25	25	-25	Frontal Lobe	Inferior Frontal Gyrus	Brodmann area 47
-25	30	-25	Frontal Lobe	Inferior Frontal Gyrus	Brodmann area 11
-25	35	-25	Frontal Lobe	Inferior Frontal Gyrus	Brodmann area 11
-20	-90	-25	Occipital Lobe	Fusiform Gyrus	Brodmann area 18
-20	-20	-25	Limbic Lobe	Parahippocampal Gyrus	Brodmann area 28
-20	-15	-25	Limbic Lobe	Parahippocampal Gyrus	Brodmann area 28
-20	-10	-25	Limbic Lobe	Parahippocampal Gyrus	Brodmann area 28
-20	5	-25	Limbic Lobe	Uncus	Brodmann area 34
-20	15	-25	Frontal Lobe	Inferior Frontal Gyrus	Brodmann area 47
-20	20	-25	Frontal Lobe	Inferior Frontal Gyrus	Brodmann area 47
-20	25	-25	Frontal Lobe	Inferior Frontal Gyrus	Brodmann area 11
-20	30	-25	Frontal Lobe	Orbital Gyrus	Brodmann area 47
-20	35	-25	Frontal Lobe	Orbital Gyrus	Brodmann area 47
-15	-5	-25	Limbic Lobe	Uncus	Brodmann area 34
-15	0	-25	Limbic Lobe	Uncus	Brodmann area 34
-15	5	-25	Limbic Lobe	Uncus	Brodmann area 34
-15	15	-25	Frontal Lobe	Inferior Frontal Gyrus	Brodmann area 47
-15	20	-25	Frontal Lobe	Inferior Frontal Gyrus	Brodmann area 47
-15	25	-25	Frontal Lobe	Orbital Gyrus	Brodmann area 47
-15	30	-25	Frontal Lobe	Inferior Frontal Gyrus	Brodmann area 11
-15	35	-25	Frontal Lobe	Inferior Frontal Gyrus	Brodmann area 11
-15	40	-25	Frontal Lobe	Orbital Gyrus	Brodmann area 11
-15	45	-25	Frontal Lobe	Orbital Gyrus	Brodmann area 11
-10	15	-25	Frontal Lobe	Rectal Gyrus	Brodmann area 11
-10	20	-25	Frontal Lobe	Rectal Gyrus	Brodmann area 11
-10	25	-25	Frontal Lobe	Rectal Gyrus	Brodmann area 11
-10	30	-25	Frontal Lobe	Rectal Gyrus	Brodmann area 11
-10	35	-25	Frontal Lobe	Rectal Gyrus	Brodmann area 11
-10	40	-25	Frontal Lobe	Rectal Gyrus	Brodmann area 11
-10	45	-25	Frontal Lobe	Rectal Gyrus	Brodmann area 11
-10	50	-25	Frontal Lobe	Orbital Gyrus	Brodmann area 11
-5	15	-25	Frontal Lobe	Rectal Gyrus	Brodmann area 11
-5	20	-25	Frontal Lobe	Rectal Gyrus	Brodmann area 11
-5	25	-25	Frontal Lobe	Rectal Gyrus	Brodmann area 11
-5	30	-25	Frontal Lobe	Rectal Gyrus	Brodmann area 11
-5	35	-25	Frontal Lobe	Rectal Gyrus	Brodmann area 11
-5	40	-25	Frontal Lobe	Orbital Gyrus	Brodmann area 11
-5	45	-25	Frontal Lobe	Orbital Gyrus	Brodmann area 11
-5	50	-25	Frontal Lobe	Rectal Gyrus	Brodmann area 11
-5	55	-25	Frontal Lobe	Rectal Gyrus	Brodmann area 11
5	15	-25	Frontal Lobe	Rectal Gyrus	Brodmann area 11
5	20	-25	Frontal Lobe	Rectal Gyrus	Brodmann area 11
5	25	-25	Frontal Lobe	Rectal Gyrus	Brodmann area 11
5	30	-25	Frontal Lobe	Rectal Gyrus	Brodmann area 11
5	35	-25	Frontal Lobe	Rectal Gyrus	Brodmann area 11
5	40	-25	Frontal Lobe	Rectal Gyrus	Brodmann area 11
5	45	-25	Frontal Lobe	Rectal Gyrus	Brodmann area 11
5	50	-25	Frontal Lobe	Rectal Gyrus	Brodmann area 11
5	55	-25	Frontal Lobe	Rectal Gyrus	Brodmann area 11
10	15	-25	Frontal Lobe	Rectal Gyrus	Brodmann area 11
10	20	-25	Frontal Lobe	Rectal Gyrus	Brodmann area 11
10	25	-25	Frontal Lobe	Rectal Gyrus	Brodmann area 11
10	30	-25	Frontal Lobe	Rectal Gyrus	Brodmann area 11
10	35	-25	Frontal Lobe	Rectal Gyrus	Brodmann area 11
10	40	-25	Frontal Lobe	Rectal Gyrus	Brodmann area 11
10	45	-25	Frontal Lobe	Rectal Gyrus	Brodmann area 11
10	50	-25	Frontal Lobe	Orbital Gyrus	Brodmann area 11
10	55	-25	Frontal Lobe	Superior Frontal Gyrus	Brodmann area 11
15	-5	-25	Limbic Lobe	Uncus	Brodmann area 34
15	0	-25	Limbic Lobe	Uncus	Brodmann area 34
15	15	-25	Frontal Lobe	Inferior Frontal Gyrus	Brodmann area 47
15	20	-25	Frontal Lobe	Inferior Frontal Gyrus	Brodmann area 47
15	25	-25	Frontal Lobe	Orbital Gyrus	Brodmann area 47
15	30	-25	Frontal Lobe	Inferior Frontal Gyrus	Brodmann area 11
15	35	-25	Frontal Lobe	Orbital Gyrus	Brodmann area 47
15	40	-25	Frontal Lobe	Orbital Gyrus	Brodmann area 11
15	45	-25	Frontal Lobe	Orbital Gyrus	Brodmann area 11
20	-90	-25	Occipital Lobe	Fusiform Gyrus	Brodmann area 18
20	-15	-25	Limbic Lobe	Parahippocampal Gyrus	Brodmann area 28
20	-10	-25	Limbic Lobe	Parahippocampal Gyrus	Brodmann area 28
20	5	-25	Limbic Lobe	Uncus	Brodmann area 34
20	15	-25	Frontal Lobe	Inferior Frontal Gyrus	Brodmann area 47
20	25	-25	Frontal Lobe	Inferior Frontal Gyrus	Brodmann area 11
20	30	-25	Frontal Lobe	Orbital Gyrus	Brodmann area 47
20	35	-25	Frontal Lobe	Orbital Gyrus	Brodmann area 47
20	40	-25	Frontal Lobe	Orbital Gyrus	Brodmann area 11
25	-90	-25	Occipital Lobe	Fusiform Gyrus	Brodmann area 18
25	-25	-25	Limbic Lobe	Parahippocampal Gyrus	Brodmann area 35
25	-20	-25	Limbic Lobe	Parahippocampal Gyrus	Brodmann area 35
25	5	-25	Limbic Lobe	Uncus	Brodmann area 28
25	10	-25	Temporal Lobe	Superior Temporal Gyrus	Brodmann area 38
25	15	-25	Frontal Lobe	Inferior Frontal Gyrus	Brodmann area 47
25	20	-25	Frontal Lobe	Inferior Frontal Gyrus	Brodmann area 47
25	25	-25	Frontal Lobe	Inferior Frontal Gyrus	Brodmann area 47
25	30	-25	Frontal Lobe	Inferior Frontal Gyrus	Brodmann area 11
25	35	-25	Frontal Lobe	Inferior Frontal Gyrus	Brodmann area 11
30	-40	-25	Temporal Lobe	Fusiform Gyrus	Brodmann area 20
30	-35	-25	Temporal Lobe	Fusiform Gyrus	Brodmann area 20
30	-30	-25	Limbic Lobe	Parahippocampal Gyrus	Brodmann area 35
30	-25	-25	Limbic Lobe	Parahippocampal Gyrus	Brodmann area 35
30	5	-25	Limbic Lobe	Uncus	Brodmann area 28
30	15	-25	Temporal Lobe	Superior Temporal Gyrus	Brodmann area 38
30	20	-25	Frontal Lobe	Inferior Frontal Gyrus	Brodmann area 47
35	-40	-25	Temporal Lobe	Fusiform Gyrus	Brodmann area 20
35	-35	-25	Temporal Lobe	Fusiform Gyrus	Brodmann area 20
35	-30	-25	Limbic Lobe	Parahippocampal Gyrus	Brodmann area 36
35	5	-25	Temporal Lobe	Superior Temporal Gyrus	Brodmann area 38
35	10	-25	Temporal Lobe	Superior Temporal Gyrus	Brodmann area 38
35	15	-25	Temporal Lobe	Superior Temporal Gyrus	Brodmann area 38
35	20	-25	Temporal Lobe	Superior Temporal Gyrus	Brodmann area 38
40	-55	-25	Temporal Lobe	Fusiform Gyrus	Brodmann area 37
40	-50	-25	Temporal Lobe	Fusiform Gyrus	Brodmann area 37
40	-45	-25	Temporal Lobe	Fusiform Gyrus	Brodmann area 37
40	-40	-25	Temporal Lobe	Fusiform Gyrus	Brodmann area 20
40	-35	-25	Temporal Lobe	Fusiform Gyrus	Brodmann area 20
40	-30	-25	Limbic Lobe	Parahippocampal Gyrus	Brodmann area 36
40	-20	-25	Temporal Lobe	Sub-Gyral	Brodmann area 20
40	-15	-25	Temporal Lobe	Sub-Gyral	Brodmann area 20
40	-10	-25	Temporal Lobe	Sub-Gyral	Brodmann area 20
40	15	-25	Temporal Lobe	Superior Temporal Gyrus	Brodmann area 38
40	20	-25	Temporal Lobe	Superior Temporal Gyrus	Brodmann area 38
45	-60	-25	Temporal Lobe	Fusiform Gyrus	Brodmann area 37
45	-55	-25	Temporal Lobe	Fusiform Gyrus	Brodmann area 37
45	-45	-25	Temporal Lobe	Fusiform Gyrus	Brodmann area 37
45	-40	-25	Temporal Lobe	Fusiform Gyrus	Brodmann area 37
45	-35	-25	Temporal Lobe	Fusiform Gyrus	Brodmann area 20
45	-30	-25	Temporal Lobe	Fusiform Gyrus	Brodmann area 20
45	-15	-25	Temporal Lobe	Sub-Gyral	Brodmann area 20
45	-10	-25	Temporal Lobe	Sub-Gyral	Brodmann area 20
45	20	-25	Temporal Lobe	Superior Temporal Gyrus	Brodmann area 38
45	25	-25	Temporal Lobe	Superior Temporal Gyrus	Brodmann area 38
50	-60	-25	Temporal Lobe	Fusiform Gyrus	Brodmann area 37
50	-55	-25	Temporal Lobe	Fusiform Gyrus	Brodmann area 37
50	-50	-25	Temporal Lobe	Fusiform Gyrus	Brodmann area 37
50	-45	-25	Temporal Lobe	Fusiform Gyrus	Brodmann area 37
50	-40	-25	Temporal Lobe	Inferior Temporal Gyrus	Brodmann area 37
50	-30	-25	Temporal Lobe	Fusiform Gyrus	Brodmann area 20
50	-25	-25	Temporal Lobe	Inferior Temporal Gyrus	Brodmann area 20
50	-5	-25	Temporal Lobe	Inferior Temporal Gyrus	Brodmann area 20
50	5	-25	Temporal Lobe	Middle Temporal Gyrus	Brodmann area 21
50	10	-25	Temporal Lobe	Superior Temporal Gyrus	Brodmann area 38
50	15	-25	Temporal Lobe	Superior Temporal Gyrus	Brodmann area 38
55	-55	-25	Temporal Lobe	Fusiform Gyrus	Brodmann area 37
55	-50	-25	Temporal Lobe	Fusiform Gyrus	Brodmann area 37
55	-45	-25	Temporal Lobe	Inferior Temporal Gyrus	Brodmann area 37
55	-40	-25	Temporal Lobe	Fusiform Gyrus	Brodmann area 20
55	-35	-25	Temporal Lobe	Fusiform Gyrus	Brodmann area 20
55	-30	-25	Temporal Lobe	Fusiform Gyrus	Brodmann area 20
55	-25	-25	Temporal Lobe	Inferior Temporal Gyrus	Brodmann area 20
55	-10	-25	Temporal Lobe	Inferior Temporal Gyrus	Brodmann area 20
55	-5	-25	Temporal Lobe	Middle Temporal Gyrus	Brodmann area 21
55	5	-25	Temporal Lobe	Middle Temporal Gyrus	Brodmann area 21
55	10	-25	Temporal Lobe	Middle Temporal Gyrus	Brodmann area 21
60	-35	-25	Temporal Lobe	Inferior Temporal Gyrus	Brodmann area 20
60	-30	-25	Temporal Lobe	Inferior Temporal Gyrus	Brodmann area 20
60	-25	-25	Temporal Lobe	Inferior Temporal Gyrus	Brodmann area 20
60	-10	-25	Temporal Lobe	Inferior Temporal Gyrus	Brodmann area 20
60	-5	-25	Temporal Lobe	Middle Temporal Gyrus	Brodmann area 21
60	0	-25	Temporal Lobe	Middle Temporal Gyrus	Brodmann area 21
65	-15	-25	Temporal Lobe	Inferior Temporal Gyrus	Brodmann area 20
65	-10	-25	Temporal Lobe	Inferior Temporal Gyrus	Brodmann area 20
-65	-40	-20	Temporal Lobe	Middle Temporal Gyrus	Brodmann area 21
-65	-35	-20	Temporal Lobe	Middle Temporal Gyrus	Brodmann area 21
-65	-30	-20	Temporal Lobe	Middle Temporal Gyrus	Brodmann area 21
-65	-25	-20	Temporal Lobe	Inferior Temporal Gyrus	Brodmann area 20
-65	-20	-20	Temporal Lobe	Inferior Temporal Gyrus	Brodmann area 20
-65	-15	-20	Temporal Lobe	Inferior Temporal Gyrus	Brodmann area 21
-65	-10	-20	Temporal Lobe	Inferior Temporal Gyrus	Brodmann area 21
-60	-55	-20	Temporal Lobe	Inferior Temporal Gyrus	Brodmann area 20
-60	-50	-20	Temporal Lobe	Inferior Temporal Gyrus	Brodmann area 20
-60	-45	-20	Temporal Lobe	Middle Temporal Gyrus	Brodmann area 20
-60	-40	-20	Temporal Lobe	Inferior Temporal Gyrus	Brodmann area 20
-60	-35	-20	Temporal Lobe	Inferior Temporal Gyrus	Brodmann area 20
-60	-10	-20	Temporal Lobe	Inferior Temporal Gyrus	Brodmann area 21
-60	-5	-20	Temporal Lobe	Inferior Temporal Gyrus	Brodmann area 21
-60	0	-20	Temporal Lobe	Middle Temporal Gyrus	Brodmann area 21
-55	-60	-20	Temporal Lobe	Fusiform Gyrus	Brodmann area 37
-55	-55	-20	Temporal Lobe	Fusiform Gyrus	Brodmann area 37
-55	-50	-20	Temporal Lobe	Fusiform Gyrus	Brodmann area 37
-55	-45	-20	Temporal Lobe	Inferior Temporal Gyrus	Brodmann area 37
-55	-40	-20	Temporal Lobe	Inferior Temporal Gyrus	Brodmann area 37
-55	-35	-20	Temporal Lobe	Inferior Temporal Gyrus	Brodmann area 20
-55	-30	-20	Temporal Lobe	Inferior Temporal Gyrus	Brodmann area 20
-55	-25	-20	Temporal Lobe	Inferior Temporal Gyrus	Brodmann area 20
-55	-15	-20	Temporal Lobe	Middle Temporal Gyrus	Brodmann area 21
-55	-10	-20	Temporal Lobe	Middle Temporal Gyrus	Brodmann area 21
-55	-5	-20	Temporal Lobe	Middle Temporal Gyrus	Brodmann area 21
-50	-70	-20	Temporal Lobe	Fusiform Gyrus	Brodmann area 19
-50	-60	-20	Temporal Lobe	Fusiform Gyrus	Brodmann area 37
-50	-55	-20	Temporal Lobe	Inferior Temporal Gyrus	Brodmann area 20
-50	-50	-20	Temporal Lobe	Inferior Temporal Gyrus	Brodmann area 20
-50	-45	-20	Temporal Lobe	Fusiform Gyrus	Brodmann area 37
-50	-40	-20	Temporal Lobe	Inferior Temporal Gyrus	Brodmann area 37
-50	-5	-20	Temporal Lobe	Middle Temporal Gyrus	Brodmann area 21
-50	5	-20	Temporal Lobe	Middle Temporal Gyrus	Brodmann area 21
-50	10	-20	Temporal Lobe	Superior Temporal Gyrus	Brodmann area 38
-50	15	-20	Temporal Lobe	Superior Temporal Gyrus	Brodmann area 38
-50	20	-20	Temporal Lobe	Superior Temporal Gyrus	Brodmann area 38
-45	-75	-20	Temporal Lobe	Fusiform Gyrus	Brodmann area 19
-45	-70	-20	Occipital Lobe	Fusiform Gyrus	Brodmann area 19
-45	-65	-20	Temporal Lobe	Fusiform Gyrus	Brodmann area 37
-45	-60	-20	Temporal Lobe	Fusiform Gyrus	Brodmann area 37
-45	-55	-20	Temporal Lobe	Fusiform Gyrus	Brodmann area 37
-45	-50	-20	Temporal Lobe	Fusiform Gyrus	Brodmann area 37
-45	-45	-20	Temporal Lobe	Inferior Temporal Gyrus	Brodmann area 37
-45	-40	-20	Temporal Lobe	Fusiform Gyrus	Brodmann area 37
-45	-35	-20	Temporal Lobe	Fusiform Gyrus	Brodmann area 20
-45	10	-20	Temporal Lobe	Superior Temporal Gyrus	Brodmann area 38
-45	15	-20	Temporal Lobe	Superior Temporal Gyrus	Brodmann area 38
-45	20	-20	Temporal Lobe	Superior Temporal Gyrus	Brodmann area 38
-45	25	-20	Temporal Lobe	Superior Temporal Gyrus	Brodmann area 38
-40	-80	-20	Occipital Lobe	Fusiform Gyrus	Brodmann area 19
-40	-75	-20	Occipital Lobe	Fusiform Gyrus	Brodmann area 19
-40	-70	-20	Occipital Lobe	Fusiform Gyrus	Brodmann area 19
-40	-65	-20	Occipital Lobe	Fusiform Gyrus	Brodmann area 19
-40	-60	-20	Temporal Lobe	Fusiform Gyrus	Brodmann area 37
-40	-55	-20	Temporal Lobe	Fusiform Gyrus	Brodmann area 37
-40	-50	-20	Temporal Lobe	Fusiform Gyrus	Brodmann area 37
-40	-45	-20	Temporal Lobe	Fusiform Gyrus	Brodmann area 37
-40	-40	-20	Temporal Lobe	Fusiform Gyrus	Brodmann area 20
-40	-35	-20	Temporal Lobe	Fusiform Gyrus	Brodmann area 20
-40	-30	-20	Temporal Lobe	Fusiform Gyrus	Brodmann area 20
-40	-25	-20	Temporal Lobe	Fusiform Gyrus	Brodmann area 20
-40	10	-20	Temporal Lobe	Superior Temporal Gyrus	Brodmann area 38
-40	15	-20	Temporal Lobe	Superior Temporal Gyrus	Brodmann area 38
-40	20	-20	Frontal Lobe	Inferior Frontal Gyrus	Brodmann area 47
-40	25	-20	Frontal Lobe	Inferior Frontal Gyrus	Brodmann area 47
-35	-90	-20	Occipital Lobe	Inferior Occipital Gyrus	Brodmann area 18
-35	-85	-20	Occipital Lobe	Inferior Occipital Gyrus	Brodmann area 18
-35	-80	-20	Occipital Lobe	Fusiform Gyrus	Brodmann area 19
-35	-70	-20	Occipital Lobe	Fusiform Gyrus	Brodmann area 19
-35	-55	-20	Temporal Lobe	Fusiform Gyrus	Brodmann area 37
-35	-50	-20	Temporal Lobe	Fusiform Gyrus	Brodmann area 37
-35	-45	-20	Temporal Lobe	Fusiform Gyrus	Brodmann area 37
-35	-40	-20	Temporal Lobe	Fusiform Gyrus	Brodmann area 20
-35	-35	-20	Temporal Lobe	Fusiform Gyrus	Brodmann area 20
-35	-30	-20	Limbic Lobe	Parahippocampal Gyrus	Brodmann area 36
-35	-25	-20	Limbic Lobe	Parahippocampal Gyrus	Brodmann area 36
-35	5	-20	Temporal Lobe	Superior Temporal Gyrus	Brodmann area 38
-35	15	-20	Frontal Lobe	Inferior Frontal Gyrus	Brodmann area 47
-35	20	-20	Frontal Lobe	Inferior Frontal Gyrus	Brodmann area 47
-35	30	-20	Frontal Lobe	Inferior Frontal Gyrus	Brodmann area 47
-35	40	-20	Frontal Lobe	Middle Frontal Gyrus	Brodmann area 11
-30	-90	-20	Occipital Lobe	Inferior Occipital Gyrus	Brodmann area 18
-30	-85	-20	Occipital Lobe	Fusiform Gyrus	Brodmann area 19
-30	-80	-20	Occipital Lobe	Fusiform Gyrus	Brodmann area 19
-30	-75	-20	Occipital Lobe	Fusiform Gyrus	Brodmann area 19
-30	-50	-20	Temporal Lobe	Fusiform Gyrus	Brodmann area 37
-30	-45	-20	Temporal Lobe	Fusiform Gyrus	Brodmann area 37
-30	-40	-20	Temporal Lobe	Fusiform Gyrus	Brodmann area 20
-30	-35	-20	Temporal Lobe	Fusiform Gyrus	Brodmann area 20
-30	-30	-20	Limbic Lobe	Parahippocampal Gyrus	Brodmann area 36
-30	5	-20	Limbic Lobe	Parahippocampal Gyrus	Brodmann area 34
-30	10	-20	Frontal Lobe	Inferior Frontal Gyrus	Brodmann area 47
-30	15	-20	Frontal Lobe	Inferior Frontal Gyrus	Brodmann area 47
-30	20	-20	Frontal Lobe	Inferior Frontal Gyrus	Brodmann area 47
-30	25	-20	Frontal Lobe	Inferior Frontal Gyrus	Brodmann area 47
-30	30	-20	Frontal Lobe	Inferior Frontal Gyrus	Brodmann area 47
-30	35	-20	Frontal Lobe	Middle Frontal Gyrus	Brodmann area 11
-25	-95	-20	Occipital Lobe	Fusiform Gyrus	Brodmann area 18
-25	-90	-20	Occipital Lobe	Inferior Occipital Gyrus	Brodmann area 18
-25	-85	-20	Occipital Lobe	Fusiform Gyrus	Brodmann area 19
-25	-80	-20	Occipital Lobe	Fusiform Gyrus	Brodmann area 19
-25	-75	-20	Occipital Lobe	Fusiform Gyrus	Brodmann area 19
-25	-40	-20	Temporal Lobe	Fusiform Gyrus	Brodmann area 37
-25	-35	-20	Limbic Lobe	Parahippocampal Gyrus	Brodmann area 36
-25	-30	-20	Limbic Lobe	Parahippocampal Gyrus	Brodmann area 36
-25	-25	-20	Limbic Lobe	Parahippocampal Gyrus	Brodmann area 35
-25	5	-20	Limbic Lobe	Parahippocampal Gyrus	Brodmann area 34
-25	10	-20	Frontal Lobe	Inferior Frontal Gyrus	Brodmann area 47
-25	15	-20	Frontal Lobe	Inferior Frontal Gyrus	Brodmann area 47
-25	20	-20	Frontal Lobe	Inferior Frontal Gyrus	Brodmann area 47
-25	25	-20	Frontal Lobe	Inferior Frontal Gyrus	Brodmann area 47
-25	30	-20	Frontal Lobe	Middle Frontal Gyrus	Brodmann area 11
-25	35	-20	Frontal Lobe	Inferior Frontal Gyrus	Brodmann area 11
-25	40	-20	Frontal Lobe	Middle Frontal Gyrus	Brodmann area 11
-20	-95	-20	Occipital Lobe	Fusiform Gyrus	Brodmann area 18
-20	-90	-20	Occipital Lobe	Fusiform Gyrus	Brodmann area 18
-20	-85	-20	Occipital Lobe	Fusiform Gyrus	Brodmann area 19
-20	-80	-20	Occipital Lobe	Fusiform Gyrus	Brodmann area 19
-20	-30	-20	Limbic Lobe	Parahippocampal Gyrus	Brodmann area 35
-20	-25	-20	Limbic Lobe	Parahippocampal Gyrus	Brodmann area 35
-20	-20	-20	Limbic Lobe	Parahippocampal Gyrus	Brodmann area 28
-20	-15	-20	Limbic Lobe	Parahippocampal Gyrus	Brodmann area 28
-20	-10	-20	Limbic Lobe	Parahippocampal Gyrus	Brodmann area 34
-20	5	-20	Limbic Lobe	Parahippocampal Gyrus	Brodmann area 34
-20	10	-20	Frontal Lobe	Inferior Frontal Gyrus	Brodmann area 47
-20	15	-20	Frontal Lobe	Inferior Frontal Gyrus	Brodmann area 47
-20	20	-20	Frontal Lobe	Inferior Frontal Gyrus	Brodmann area 47
-20	25	-20	Frontal Lobe	Inferior Frontal Gyrus	Brodmann area 47
-20	35	-20	Frontal Lobe	Inferior Frontal Gyrus	Brodmann area 11
-20	40	-20	Frontal Lobe	Superior Frontal Gyrus	Brodmann area 11
-20	45	-20	Frontal Lobe	Superior Frontal Gyrus	Brodmann area 11
-15	-95	-20	Occipital Lobe	Lingual Gyrus	Brodmann area 17
-15	-90	-20	Occipital Lobe	Lingual Gyrus	Brodmann area 18
-15	-85	-20	Occipital Lobe	Lingual Gyrus	Brodmann area 18
-15	-10	-20	Limbic Lobe	Parahippocampal Gyrus	Brodmann area 34
-15	-5	-20	Limbic Lobe	Parahippocampal Gyrus	Brodmann area 34
-15	0	-20	Limbic Lobe	Parahippocampal Gyrus	Brodmann area 34
-15	10	-20	Frontal Lobe	Medial Frontal Gyrus	Brodmann area 25
-15	15	-20	Frontal Lobe	Medial Frontal Gyrus	Brodmann area 25
-15	20	-20	Frontal Lobe	Inferior Frontal Gyrus	Brodmann area 47
-15	25	-20	Frontal Lobe	Inferior Frontal Gyrus	Brodmann area 47
-15	30	-20	Frontal Lobe	Inferior Frontal Gyrus	Brodmann area 47
-15	35	-20	Frontal Lobe	Inferior Frontal Gyrus	Brodmann area 11
-15	40	-20	Frontal Lobe	Inferior Frontal Gyrus	Brodmann area 11
-15	45	-20	Frontal Lobe	Middle Frontal Gyrus	Brodmann area 11
-15	50	-20	Frontal Lobe	Superior Frontal Gyrus	Brodmann area 11
-15	55	-20	Frontal Lobe	Superior Frontal Gyrus	Brodmann area 11
-10	-95	-20	Occipital Lobe	Lingual Gyrus	Brodmann area 17
-10	-90	-20	Occipital Lobe	Lingual Gyrus	Brodmann area 18
-10	10	-20	Frontal Lobe	Medial Frontal Gyrus	Brodmann area 25
-10	15	-20	Frontal Lobe	Rectal Gyrus	Brodmann area 11
-10	20	-20	Frontal Lobe	Rectal Gyrus	Brodmann area 11
-10	25	-20	Frontal Lobe	Medial Frontal Gyrus	Brodmann area 25
-10	30	-20	Frontal Lobe	Rectal Gyrus	Brodmann area 11
-10	35	-20	Frontal Lobe	Rectal Gyrus	Brodmann area 11
-10	40	-20	Frontal Lobe	Inferior Frontal Gyrus	Brodmann area 11
-10	55	-20	Frontal Lobe	Orbital Gyrus	Brodmann area 11
-5	-95	-20	Occipital Lobe	Lingual Gyrus	Brodmann area 18
-5	-90	-20	Occipital Lobe	Lingual Gyrus	Brodmann area 18
-5	10	-20	Frontal Lobe	Medial Frontal Gyrus	Brodmann area 25
-5	15	-20	Frontal Lobe	Rectal Gyrus	Brodmann area 11
-5	20	-20	Frontal Lobe	Medial Frontal Gyrus	Brodmann area 25
-5	25	-20	Frontal Lobe	Medial Frontal Gyrus	Brodmann area 25
-5	30	-20	Frontal Lobe	Medial Frontal Gyrus	Brodmann area 25
-5	35	-20	Frontal Lobe	Medial Frontal Gyrus	Brodmann area 11
-5	40	-20	Frontal Lobe	Orbital Gyrus	Brodmann area 11
-5	45	-20	Frontal Lobe	Orbital Gyrus	Brodmann area 11
-5	50	-20	Frontal Lobe	Orbital Gyrus	Brodmann area 11
-5	55	-20	Frontal Lobe	Superior Frontal Gyrus	Brodmann area 11
-5	60	-20	Frontal Lobe	Superior Frontal Gyrus	Brodmann area 11
5	-90	-20	Occipital Lobe	Lingual Gyrus	Brodmann area 18
5	10	-20	Frontal Lobe	Medial Frontal Gyrus	Brodmann area 25
5	15	-20	Frontal Lobe	Medial Frontal Gyrus	Brodmann area 25
5	20	-20	Frontal Lobe	Medial Frontal Gyrus	Brodmann area 25
5	25	-20	Frontal Lobe	Medial Frontal Gyrus	Brodmann area 25
5	30	-20	Frontal Lobe	Medial Frontal Gyrus	Brodmann area 25
5	35	-20	Frontal Lobe	Medial Frontal Gyrus	Brodmann area 11
5	40	-20	Frontal Lobe	Orbital Gyrus	Brodmann area 11
5	45	-20	Frontal Lobe	Orbital Gyrus	Brodmann area 11
5	50	-20	Frontal Lobe	Orbital Gyrus	Brodmann area 11
5	55	-20	Frontal Lobe	Superior Frontal Gyrus	Brodmann area 11
5	60	-20	Frontal Lobe	Superior Frontal Gyrus	Brodmann area 11
10	-90	-20	Occipital Lobe	Lingual Gyrus	Brodmann area 18
10	10	-20	Frontal Lobe	Medial Frontal Gyrus	Brodmann area 25
10	15	-20	Frontal Lobe	Rectal Gyrus	Brodmann area 11
10	20	-20	Frontal Lobe	Medial Frontal Gyrus	Brodmann area 25
10	25	-20	Frontal Lobe	Rectal Gyrus	Brodmann area 11
10	30	-20	Frontal Lobe	Medial Frontal Gyrus	Brodmann area 25
10	35	-20	Frontal Lobe	Rectal Gyrus	Brodmann area 11
10	40	-20	Frontal Lobe	Inferior Frontal Gyrus	Brodmann area 11
10	55	-20	Frontal Lobe	Orbital Gyrus	Brodmann area 11
15	-90	-20	Occipital Lobe	Lingual Gyrus	Brodmann area 18
15	-85	-20	Occipital Lobe	Lingual Gyrus	Brodmann area 18
15	-10	-20	Limbic Lobe	Parahippocampal Gyrus	Brodmann area 34
15	-5	-20	Limbic Lobe	Parahippocampal Gyrus	Brodmann area 34
15	0	-20	Limbic Lobe	Parahippocampal Gyrus	Brodmann area 34
15	10	-20	Frontal Lobe	Medial Frontal Gyrus	Brodmann area 25
15	15	-20	Frontal Lobe	Medial Frontal Gyrus	Brodmann area 25
15	20	-20	Frontal Lobe	Inferior Frontal Gyrus	Brodmann area 47
15	25	-20	Frontal Lobe	Inferior Frontal Gyrus	Brodmann area 47
15	30	-20	Frontal Lobe	Inferior Frontal Gyrus	Brodmann area 47
15	35	-20	Frontal Lobe	Inferior Frontal Gyrus	Brodmann area 11
15	50	-20	Frontal Lobe	Superior Frontal Gyrus	Brodmann area 11
15	55	-20	Frontal Lobe	Superior Frontal Gyrus	Brodmann area 11
20	-95	-20	Occipital Lobe	Fusiform Gyrus	Brodmann area 18
20	-90	-20	Occipital Lobe	Fusiform Gyrus	Brodmann area 18
20	-85	-20	Occipital Lobe	Fusiform Gyrus	Brodmann area 19
20	-80	-20	Occipital Lobe	Fusiform Gyrus	Brodmann area 19
20	-30	-20	Limbic Lobe	Parahippocampal Gyrus	Brodmann area 35
20	-25	-20	Limbic Lobe	Parahippocampal Gyrus	Brodmann area 35
20	-20	-20	Limbic Lobe	Parahippocampal Gyrus	Brodmann area 28
20	-15	-20	Limbic Lobe	Parahippocampal Gyrus	Brodmann area 28
20	-10	-20	Limbic Lobe	Parahippocampal Gyrus	Brodmann area 34
20	5	-20	Limbic Lobe	Parahippocampal Gyrus	Brodmann area 34
20	10	-20	Frontal Lobe	Inferior Frontal Gyrus	Brodmann area 47
20	15	-20	Frontal Lobe	Inferior Frontal Gyrus	Brodmann area 47
20	20	-20	Frontal Lobe	Inferior Frontal Gyrus	Brodmann area 47
20	25	-20	Frontal Lobe	Inferior Frontal Gyrus	Brodmann area 47
20	35	-20	Frontal Lobe	Inferior Frontal Gyrus	Brodmann area 11
20	40	-20	Frontal Lobe	Inferior Frontal Gyrus	Brodmann area 11
20	45	-20	Frontal Lobe	Superior Frontal Gyrus	Brodmann area 11
20	55	-20	Frontal Lobe	Superior Frontal Gyrus	Brodmann area 11
25	-90	-20	Occipital Lobe	Inferior Occipital Gyrus	Brodmann area 18
25	-85	-20	Occipital Lobe	Fusiform Gyrus	Brodmann area 19
25	-80	-20	Occipital Lobe	Fusiform Gyrus	Brodmann area 19
25	-75	-20	Occipital Lobe	Fusiform Gyrus	Brodmann area 19
25	-35	-20	Limbic Lobe	Parahippocampal Gyrus	Brodmann area 36
25	-30	-20	Limbic Lobe	Parahippocampal Gyrus	Brodmann area 36
25	-25	-20	Limbic Lobe	Parahippocampal Gyrus	Brodmann area 35
25	5	-20	Limbic Lobe	Parahippocampal Gyrus	Brodmann area 34
25	10	-20	Frontal Lobe	Inferior Frontal Gyrus	Brodmann area 47
25	15	-20	Frontal Lobe	Inferior Frontal Gyrus	Brodmann area 47
25	20	-20	Frontal Lobe	Inferior Frontal Gyrus	Brodmann area 47
25	25	-20	Frontal Lobe	Inferior Frontal Gyrus	Brodmann area 47
25	30	-20	Frontal Lobe	Middle Frontal Gyrus	Brodmann area 11
25	35	-20	Frontal Lobe	Inferior Frontal Gyrus	Brodmann area 11
25	40	-20	Frontal Lobe	Middle Frontal Gyrus	Brodmann area 11
30	-90	-20	Occipital Lobe	Inferior Occipital Gyrus	Brodmann area 18
30	-85	-20	Occipital Lobe	Fusiform Gyrus	Brodmann area 19
30	-75	-20	Occipital Lobe	Fusiform Gyrus	Brodmann area 19
30	-45	-20	Temporal Lobe	Fusiform Gyrus	Brodmann area 37
30	-40	-20	Temporal Lobe	Fusiform Gyrus	Brodmann area 20
30	-35	-20	Temporal Lobe	Fusiform Gyrus	Brodmann area 20
30	-30	-20	Limbic Lobe	Parahippocampal Gyrus	Brodmann area 36
30	5	-20	Limbic Lobe	Parahippocampal Gyrus	Brodmann area 34
30	10	-20	Frontal Lobe	Inferior Frontal Gyrus	Brodmann area 47
30	15	-20	Frontal Lobe	Inferior Frontal Gyrus	Brodmann area 47
30	20	-20	Frontal Lobe	Inferior Frontal Gyrus	Brodmann area 47
30	25	-20	Frontal Lobe	Inferior Frontal Gyrus	Brodmann area 47
30	30	-20	Frontal Lobe	Inferior Frontal Gyrus	Brodmann area 47
30	35	-20	Frontal Lobe	Middle Frontal Gyrus	Brodmann area 11
30	40	-20	Frontal Lobe	Middle Frontal Gyrus	Brodmann area 11
35	-90	-20	Occipital Lobe	Inferior Occipital Gyrus	Brodmann area 18
35	-85	-20	Occipital Lobe	Inferior Occipital Gyrus	Brodmann area 18
35	-80	-20	Occipital Lobe	Fusiform Gyrus	Brodmann area 19
35	-70	-20	Occipital Lobe	Fusiform Gyrus	Brodmann area 19
35	-55	-20	Temporal Lobe	Fusiform Gyrus	Brodmann area 37
35	-50	-20	Temporal Lobe	Fusiform Gyrus	Brodmann area 37
35	-45	-20	Temporal Lobe	Fusiform Gyrus	Brodmann area 37
35	-40	-20	Temporal Lobe	Fusiform Gyrus	Brodmann area 20
35	-35	-20	Temporal Lobe	Fusiform Gyrus	Brodmann area 20
35	-30	-20	Limbic Lobe	Parahippocampal Gyrus	Brodmann area 36
35	5	-20	Temporal Lobe	Superior Temporal Gyrus	Brodmann area 38
35	15	-20	Frontal Lobe	Inferior Frontal Gyrus	Brodmann area 47
35	20	-20	Frontal Lobe	Inferior Frontal Gyrus	Brodmann area 47
35	30	-20	Frontal Lobe	Inferior Frontal Gyrus	Brodmann area 47
35	40	-20	Frontal Lobe	Middle Frontal Gyrus	Brodmann area 11
40	-85	-20	Occipital Lobe	Inferior Occipital Gyrus	Brodmann area 18
40	-80	-20	Occipital Lobe	Fusiform Gyrus	Brodmann area 19
40	-75	-20	Occipital Lobe	Fusiform Gyrus	Brodmann area 19
40	-70	-20	Occipital Lobe	Fusiform Gyrus	Brodmann area 19
40	-65	-20	Occipital Lobe	Fusiform Gyrus	Brodmann area 19
40	-60	-20	Temporal Lobe	Fusiform Gyrus	Brodmann area 37
40	-55	-20	Temporal Lobe	Fusiform Gyrus	Brodmann area 37
40	-50	-20	Temporal Lobe	Fusiform Gyrus	Brodmann area 37
40	-45	-20	Temporal Lobe	Fusiform Gyrus	Brodmann area 37
40	-40	-20	Temporal Lobe	Fusiform Gyrus	Brodmann area 20
40	-35	-20	Temporal Lobe	Fusiform Gyrus	Brodmann area 20
40	-30	-20	Temporal Lobe	Fusiform Gyrus	Brodmann area 20
40	-25	-20	Limbic Lobe	Parahippocampal Gyrus	Brodmann area 20
40	10	-20	Temporal Lobe	Superior Temporal Gyrus	Brodmann area 38
40	15	-20	Temporal Lobe	Superior Temporal Gyrus	Brodmann area 38
40	20	-20	Frontal Lobe	Inferior Frontal Gyrus	Brodmann area 47
40	25	-20	Frontal Lobe	Inferior Frontal Gyrus	Brodmann area 47
40	30	-20	Frontal Lobe	Inferior Frontal Gyrus	Brodmann area 47
45	-75	-20	Temporal Lobe	Fusiform Gyrus	Brodmann area 19
45	-70	-20	Occipital Lobe	Fusiform Gyrus	Brodmann area 19
45	-65	-20	Temporal Lobe	Fusiform Gyrus	Brodmann area 37
45	-60	-20	Temporal Lobe	Fusiform Gyrus	Brodmann area 37
45	-55	-20	Temporal Lobe	Fusiform Gyrus	Brodmann area 37
45	-50	-20	Temporal Lobe	Fusiform Gyrus	Brodmann area 37
45	-45	-20	Temporal Lobe	Inferior Temporal Gyrus	Brodmann area 37
45	-40	-20	Temporal Lobe	Fusiform Gyrus	Brodmann area 37
45	-35	-20	Temporal Lobe	Fusiform Gyrus	Brodmann area 20
45	10	-20	Temporal Lobe	Superior Temporal Gyrus	Brodmann area 38
45	15	-20	Temporal Lobe	Superior Temporal Gyrus	Brodmann area 38
45	20	-20	Temporal Lobe	Superior Temporal Gyrus	Brodmann area 38
45	25	-20	Temporal Lobe	Superior Temporal Gyrus	Brodmann area 38
50	-70	-20	Temporal Lobe	Fusiform Gyrus	Brodmann area 19
50	-65	-20	Temporal Lobe	Fusiform Gyrus	Brodmann area 19
50	-60	-20	Temporal Lobe	Fusiform Gyrus	Brodmann area 37
50	-55	-20	Temporal Lobe	Inferior Temporal Gyrus	Brodmann area 20
50	-50	-20	Temporal Lobe	Fusiform Gyrus	Brodmann area 37
50	-45	-20	Temporal Lobe	Fusiform Gyrus	Brodmann area 37
50	-40	-20	Temporal Lobe	Inferior Temporal Gyrus	Brodmann area 37
50	-5	-20	Temporal Lobe	Middle Temporal Gyrus	Brodmann area 21
50	5	-20	Temporal Lobe	Middle Temporal Gyrus	Brodmann area 21
50	10	-20	Temporal Lobe	Middle Temporal Gyrus	Brodmann area 38
50	15	-20	Temporal Lobe	Superior Temporal Gyrus	Brodmann area 38
50	20	-20	Temporal Lobe	Superior Temporal Gyrus	Brodmann area 38
55	-60	-20	Temporal Lobe	Fusiform Gyrus	Brodmann area 37
55	-55	-20	Temporal Lobe	Inferior Temporal Gyrus	Brodmann area 20
55	-50	-20	Temporal Lobe	Inferior Temporal Gyrus	Brodmann area 20
55	-45	-20	Temporal Lobe	Inferior Temporal Gyrus	Brodmann area 37
55	-40	-20	Temporal Lobe	Inferior Temporal Gyrus	Brodmann area 37
55	-35	-20	Temporal Lobe	Inferior Temporal Gyrus	Brodmann area 20
55	-30	-20	Temporal Lobe	Inferior Temporal Gyrus	Brodmann area 20
55	-25	-20	Temporal Lobe	Inferior Temporal Gyrus	Brodmann area 20
55	-15	-20	Temporal Lobe	Middle Temporal Gyrus	Brodmann area 21
55	-10	-20	Temporal Lobe	Middle Temporal Gyrus	Brodmann area 21
55	-5	-20	Temporal Lobe	Middle Temporal Gyrus	Brodmann area 21
55	10	-20	Temporal Lobe	Middle Temporal Gyrus	Brodmann area 21
60	-50	-20	Temporal Lobe	Inferior Temporal Gyrus	Brodmann area 20
60	-45	-20	Temporal Lobe	Middle Temporal Gyrus	Brodmann area 20
60	-40	-20	Temporal Lobe	Inferior Temporal Gyrus	Brodmann area 20
60	-35	-20	Temporal Lobe	Inferior Temporal Gyrus	Brodmann area 20
60	-10	-20	Temporal Lobe	Inferior Temporal Gyrus	Brodmann area 21
60	-5	-20	Temporal Lobe	Inferior Temporal Gyrus	Brodmann area 21
60	0	-20	Temporal Lobe	Middle Temporal Gyrus	Brodmann area 21
65	-35	-20	Temporal Lobe	Middle Temporal Gyrus	Brodmann area 21
65	-30	-20	Temporal Lobe	Inferior Temporal Gyrus	Brodmann area 20
65	-25	-20	Temporal Lobe	Inferior Temporal Gyrus	Brodmann area 20
65	-20	-20	Temporal Lobe	Inferior Temporal Gyrus	Brodmann area 20
65	-15	-20	Temporal Lobe	Inferior Temporal Gyrus	Brodmann area 21
65	-10	-20	Temporal Lobe	Inferior Temporal Gyrus	Brodmann area 21
65	-5	-20	Temporal Lobe	Inferior Temporal Gyrus	Brodmann area 21
-65	-40	-15	Temporal Lobe	Middle Temporal Gyrus	Brodmann area 21
-65	-35	-15	Temporal Lobe	Middle Temporal Gyrus	Brodmann area 21
-65	-30	-15	Temporal Lobe	Middle Temporal Gyrus	Brodmann area 21
-65	-25	-15	Temporal Lobe	Middle Temporal Gyrus	Brodmann area 21
-65	-20	-15	Temporal Lobe	Middle Temporal Gyrus	Brodmann area 21
-65	-15	-15	Temporal Lobe	Middle Temporal Gyrus	Brodmann area 21
-65	-10	-15	Temporal Lobe	Middle Temporal Gyrus	Brodmann area 21
-65	-5	-15	Temporal Lobe	Middle Temporal Gyrus	Brodmann area 21
-60	-55	-15	Temporal Lobe	Inferior Temporal Gyrus	Brodmann area 37
-60	-50	-15	Temporal Lobe	Middle Temporal Gyrus	Brodmann area 37
-60	-45	-15	Temporal Lobe	Middle Temporal Gyrus	Brodmann area 20
-60	-40	-15	Temporal Lobe	Middle Temporal Gyrus	Brodmann area 21
-60	-30	-15	Temporal Lobe	Middle Temporal Gyrus	Brodmann area 21
-60	-25	-15	Temporal Lobe	Middle Temporal Gyrus	Brodmann area 21
-60	-20	-15	Temporal Lobe	Middle Temporal Gyrus	Brodmann area 21
-60	-15	-15	Temporal Lobe	Middle Temporal Gyrus	Brodmann area 21
-60	0	-15	Temporal Lobe	Middle Temporal Gyrus	Brodmann area 21
-55	-65	-15	Occipital Lobe	Middle Occipital Gyrus	Brodmann area 37
-55	-60	-15	Temporal Lobe	Inferior Temporal Gyrus	Brodmann area 37
-55	-55	-15	Temporal Lobe	Middle Temporal Gyrus	Brodmann area 37
-55	-50	-15	Temporal Lobe	Inferior Temporal Gyrus	Brodmann area 20
-55	-45	-15	Temporal Lobe	Inferior Temporal Gyrus	Brodmann area 20
-55	-40	-15	Temporal Lobe	Middle Temporal Gyrus	Brodmann area 20
-55	-25	-15	Temporal Lobe	Middle Temporal Gyrus	Brodmann area 21
-55	5	-15	Temporal Lobe	Middle Temporal Gyrus	Brodmann area 21
-55	10	-15	Temporal Lobe	Superior Temporal Gyrus	Brodmann area 38
-50	-70	-15	Occipital Lobe	Middle Occipital Gyrus	Brodmann area 19
-50	-65	-15	Occipital Lobe	Middle Occipital Gyrus	Brodmann area 37
-50	-60	-15	Temporal Lobe	Fusiform Gyrus	Brodmann area 37
-50	-55	-15	Temporal Lobe	Inferior Temporal Gyrus	Brodmann area 20
-50	-50	-15	Temporal Lobe	Inferior Temporal Gyrus	Brodmann area 20
-50	-45	-15	Temporal Lobe	Fusiform Gyrus	Brodmann area 37
-50	-40	-15	Temporal Lobe	Middle Temporal Gyrus	Brodmann area 37
-50	0	-15	Temporal Lobe	Middle Temporal Gyrus	Brodmann area 21
-50	5	-15	Temporal Lobe	Superior Temporal Gyrus	Brodmann area 38
-50	10	-15	Temporal Lobe	Superior Temporal Gyrus	Brodmann area 38
-50	15	-15	Temporal Lobe	Superior Temporal Gyrus	Brodmann area 38
-50	20	-15	Temporal Lobe	Superior Temporal Gyrus	Brodmann area 38
-45	-80	-15	Occipital Lobe	Middle Occipital Gyrus	Brodmann area 18
-45	-55	-15	Temporal Lobe	Fusiform Gyrus	Brodmann area 37
-45	-50	-15	Temporal Lobe	Fusiform Gyrus	Brodmann area 37
-45	-45	-15	Temporal Lobe	Sub-Gyral	Brodmann area 37
-45	10	-15	Temporal Lobe	Superior Temporal Gyrus	Brodmann area 38
-45	15	-15	Temporal Lobe	Superior Temporal Gyrus	Brodmann area 38
-45	20	-15	Temporal Lobe	Superior Temporal Gyrus	Brodmann area 38
-45	25	-15	Frontal Lobe	Inferior Frontal Gyrus	Brodmann area 47
-45	30	-15	Frontal Lobe	Inferior Frontal Gyrus	Brodmann area 47
-45	35	-15	Frontal Lobe	Inferior Frontal Gyrus	Brodmann area 47
-45	40	-15	Frontal Lobe	Inferior Frontal Gyrus	Brodmann area 47
-45	45	-15	Frontal Lobe	Middle Frontal Gyrus	Brodmann area 11
-40	-85	-15	Occipital Lobe	Inferior Occipital Gyrus	Brodmann area 18
-40	-80	-15	Occipital Lobe	Middle Occipital Gyrus	Brodmann area 18
-40	-60	-15	Temporal Lobe	Fusiform Gyrus	Brodmann area 37
-40	-30	-15	Limbic Lobe	Parahippocampal Gyrus	Brodmann area 36
-40	5	-15	Temporal Lobe	Superior Temporal Gyrus	Brodmann area 38
-40	10	-15	Temporal Lobe	Superior Temporal Gyrus	Brodmann area 38
-40	15	-15	Frontal Lobe	Inferior Frontal Gyrus	Brodmann area 47
-40	20	-15	Frontal Lobe	Inferior Frontal Gyrus	Brodmann area 47
-40	25	-15	Frontal Lobe	Inferior Frontal Gyrus	Brodmann area 47
-40	30	-15	Frontal Lobe	Inferior Frontal Gyrus	Brodmann area 47
-40	35	-15	Frontal Lobe	Middle Frontal Gyrus	Brodmann area 11
-35	-85	-15	Occipital Lobe	Middle Occipital Gyrus	Brodmann area 18
-35	-55	-15	Temporal Lobe	Fusiform Gyrus	Brodmann area 37
-35	-50	-15	Temporal Lobe	Fusiform Gyrus	Brodmann area 37
-35	-45	-15	Occipital Lobe	Fusiform Gyrus	Brodmann area 37
-35	-40	-15	Temporal Lobe	Fusiform Gyrus	Brodmann area 37
-35	-35	-15	Limbic Lobe	Parahippocampal Gyrus	Brodmann area 36
-35	-30	-15	Limbic Lobe	Parahippocampal Gyrus	Brodmann area 36
-35	5	-15	Temporal Lobe	Superior Temporal Gyrus	Brodmann area 38
-35	10	-15	Temporal Lobe	Inferior Frontal Gyrus	Brodmann area 13
-35	15	-15	Frontal Lobe	Inferior Frontal Gyrus	Brodmann area 47
-35	20	-15	Frontal Lobe	Inferior Frontal Gyrus	Brodmann area 47
-35	30	-15	Frontal Lobe	Inferior Frontal Gyrus	Brodmann area 47
-35	35	-15	Frontal Lobe	Middle Frontal Gyrus	Brodmann area 11
-35	40	-15	Frontal Lobe	Middle Frontal Gyrus	Brodmann area 11
-30	-85	-15	Occipital Lobe	Middle Occipital Gyrus	Brodmann area 18
-30	-70	-15	Occipital Lobe	Fusiform Gyrus	Brodmann area 19
-30	-50	-15	Occipital Lobe	Fusiform Gyrus	Brodmann area 37
-30	-45	-15	Limbic Lobe	Parahippocampal Gyrus	Brodmann area 37
-30	-40	-15	Limbic Lobe	Parahippocampal Gyrus	Brodmann area 37
-30	-35	-15	Temporal Lobe	Fusiform Gyrus	Brodmann area 37
-30	15	-15	Frontal Lobe	Inferior Frontal Gyrus	Brodmann area 13
-30	25	-15	Frontal Lobe	Inferior Frontal Gyrus	Brodmann area 47
-30	30	-15	Frontal Lobe	Inferior Frontal Gyrus	Brodmann area 47
-30	35	-15	Frontal Lobe	Middle Frontal Gyrus	Brodmann area 11
-30	40	-15	Frontal Lobe	Middle Frontal Gyrus	Brodmann area 11
-30	45	-15	Frontal Lobe	Superior Frontal Gyrus	Brodmann area 11
-30	50	-15	Frontal Lobe	Superior Frontal Gyrus	Brodmann area 11
-25	-90	-15	Occipital Lobe	Inferior Occipital Gyrus	Brodmann area 18
-25	-85	-15	Occipital Lobe	Middle Occipital Gyrus	Brodmann area 18
-25	-80	-15	Occipital Lobe	Lingual Gyrus	Brodmann area 18
-25	-70	-15	Occipital Lobe	Fusiform Gyrus	Brodmann area 19
-25	-60	-15	Occipital Lobe	Fusiform Gyrus	Brodmann area 19
-25	-55	-15	Occipital Lobe	Fusiform Gyrus	Brodmann area 19
-25	-50	-15	Occipital Lobe	Fusiform Gyrus	Brodmann area 37
-25	-45	-15	Limbic Lobe	Parahippocampal Gyrus	Brodmann area 37
-25	-40	-15	Limbic Lobe	Parahippocampal Gyrus	Brodmann area 36
-25	-35	-15	Limbic Lobe	Parahippocampal Gyrus	Brodmann area 36
-25	-30	-15	Limbic Lobe	Parahippocampal Gyrus	Brodmann area 36
-25	5	-15	Frontal Lobe	Subcallosal Gyrus	Brodmann area 34
-25	15	-15	Frontal Lobe	Inferior Frontal Gyrus	Brodmann area 47
-25	25	-15	Frontal Lobe	Inferior Frontal Gyrus	Brodmann area 47
-25	30	-15	Frontal Lobe	Inferior Frontal Gyrus	Brodmann area 47
-25	35	-15	Frontal Lobe	Middle Frontal Gyrus	Brodmann area 11
-25	40	-15	Frontal Lobe	Middle Frontal Gyrus	Brodmann area 11
-25	45	-15	Frontal Lobe	Superior Frontal Gyrus	Brodmann area 11
-25	50	-15	Frontal Lobe	Superior Frontal Gyrus	Brodmann area 11
-25	55	-15	Frontal Lobe	Superior Frontal Gyrus	Brodmann area 11
-25	60	-15	Frontal Lobe	Superior Frontal Gyrus	Brodmann area 11
-20	-95	-15	Occipital Lobe	Inferior Occipital Gyrus	Brodmann area 17
-20	-90	-15	Occipital Lobe	Middle Occipital Gyrus	Brodmann area 18
-20	-80	-15	Occipital Lobe	Lingual Gyrus	Brodmann area 18
-20	-75	-15	Occipital Lobe	Lingual Gyrus	Brodmann area 18
-20	-70	-15	Occipital Lobe	Fusiform Gyrus	Brodmann area 19
-20	-65	-15	Occipital Lobe	Fusiform Gyrus	Brodmann area 19
-20	-60	-15	Occipital Lobe	Fusiform Gyrus	Brodmann area 19
-20	-40	-15	Limbic Lobe	Parahippocampal Gyrus	Brodmann area 36
-20	-35	-15	Limbic Lobe	Parahippocampal Gyrus	Brodmann area 35
-20	-30	-15	Limbic Lobe	Parahippocampal Gyrus	Brodmann area 35
-20	-25	-15	Limbic Lobe	Parahippocampal Gyrus	Brodmann area 35
-20	-20	-15	Limbic Lobe	Parahippocampal Gyrus	Brodmann area 35
-20	-15	-15	Limbic Lobe	Parahippocampal Gyrus	Brodmann area 28
-20	0	-15	Limbic Lobe	Parahippocampal Gyrus	Brodmann area 34
-20	5	-15	Frontal Lobe	Subcallosal Gyrus	Brodmann area 34
-20	15	-15	Frontal Lobe	Subcallosal Gyrus	Brodmann area 13
-20	25	-15	Frontal Lobe	Middle Frontal Gyrus	Brodmann area 11
-20	40	-15	Frontal Lobe	Middle Frontal Gyrus	Brodmann area 11
-20	50	-15	Frontal Lobe	Superior Frontal Gyrus	Brodmann area 11
-20	55	-15	Frontal Lobe	Superior Frontal Gyrus	Brodmann area 11
-20	60	-15	Frontal Lobe	Superior Frontal Gyrus	Brodmann area 11
-15	-95	-15	Occipital Lobe	Lingual Gyrus	Brodmann area 17
-15	-85	-15	Occipital Lobe	Lingual Gyrus	Brodmann area 18
-15	-80	-15	Occipital Lobe	Lingual Gyrus	Brodmann area 18
-15	-10	-15	Limbic Lobe	Parahippocampal Gyrus	Brodmann area 28
-15	-5	-15	Limbic Lobe	Parahippocampal Gyrus	Brodmann area 28
-15	0	-15	Limbic Lobe	Parahippocampal Gyrus	Brodmann area 34
-15	5	-15	Frontal Lobe	Subcallosal Gyrus	Brodmann area 34
-15	15	-15	Frontal Lobe	Subcallosal Gyrus	Brodmann area 13
-15	20	-15	Frontal Lobe	Inferior Frontal Gyrus	Brodmann area 47
-15	25	-15	Frontal Lobe	Inferior Frontal Gyrus	Brodmann area 47
-15	30	-15	Frontal Lobe	Inferior Frontal Gyrus	Brodmann area 47
-15	50	-15	Frontal Lobe	Superior Frontal Gyrus	Brodmann area 11
-15	55	-15	Frontal Lobe	Superior Frontal Gyrus	Brodmann area 11
-15	65	-15	Frontal Lobe	Superior Frontal Gyrus	Brodmann area 11
-10	-100	-15	Occipital Lobe	Lingual Gyrus	Brodmann area 18
-10	-95	-15	Occipital Lobe	Lingual Gyrus	Brodmann area 17
-10	-85	-15	Occipital Lobe	Lingual Gyrus	Brodmann area 18
-10	5	-15	Frontal Lobe	Subcallosal Gyrus	Brodmann area 34
-10	20	-15	Frontal Lobe	Medial Frontal Gyrus	Brodmann area 25
-10	25	-15	Frontal Lobe	Subcallosal Gyrus	Brodmann area 11
-10	30	-15	Frontal Lobe	Medial Frontal Gyrus	Brodmann area 25
-10	65	-15	Frontal Lobe	Medial Frontal Gyrus	Brodmann area 11
-5	-90	-15	Occipital Lobe	Lingual Gyrus	Brodmann area 18
-5	-85	-15	Occipital Lobe	Lingual Gyrus	Brodmann area 18
-5	5	-15	Frontal Lobe	Subcallosal Gyrus	Brodmann area 25
-5	10	-15	Frontal Lobe	Subcallosal Gyrus	Brodmann area 25
-5	15	-15	Frontal Lobe	Subcallosal Gyrus	Brodmann area 25
-5	20	-15	Frontal Lobe	Subcallosal Gyrus	Brodmann area 25
-5	25	-15	Frontal Lobe	Medial Frontal Gyrus	Brodmann area 11
-5	30	-15	Frontal Lobe	Medial Frontal Gyrus	Brodmann area 11
-5	35	-15	Frontal Lobe	Medial Frontal Gyrus	Brodmann area 11
-5	40	-15	Frontal Lobe	Medial Frontal Gyrus	Brodmann area 11
-5	45	-15	Frontal Lobe	Medial Frontal Gyrus	Brodmann area 11
-5	50	-15	Frontal Lobe	Medial Frontal Gyrus	Brodmann area 11
-5	55	-15	Frontal Lobe	Medial Frontal Gyrus	Brodmann area 11
-5	60	-15	Frontal Lobe	Medial Frontal Gyrus	Brodmann area 11
-5	65	-15	Frontal Lobe	Medial Frontal Gyrus	Brodmann area 11
0	-95	-15	Occipital Lobe	Lingual Gyrus	Brodmann area 18
0	-90	-15	Occipital Lobe	Lingual Gyrus	Brodmann area 18
0	5	-15	Frontal Lobe	Subcallosal Gyrus	Brodmann area 25
0	10	-15	Frontal Lobe	Subcallosal Gyrus	Brodmann area 25
5	-95	-15	Occipital Lobe	Lingual Gyrus	Brodmann area 18
5	-90	-15	Occipital Lobe	Lingual Gyrus	Brodmann area 18
5	-85	-15	Occipital Lobe	Lingual Gyrus	Brodmann area 18
5	5	-15	Frontal Lobe	Subcallosal Gyrus	Brodmann area 25
5	10	-15	Frontal Lobe	Subcallosal Gyrus	Brodmann area 25
5	15	-15	Frontal Lobe	Subcallosal Gyrus	Brodmann area 25
5	20	-15	Frontal Lobe	Subcallosal Gyrus	Brodmann area 25
5	25	-15	Frontal Lobe	Medial Frontal Gyrus	Brodmann area 25
5	30	-15	Frontal Lobe	Medial Frontal Gyrus	Brodmann area 11
5	35	-15	Frontal Lobe	Medial Frontal Gyrus	Brodmann area 11
5	40	-15	Frontal Lobe	Medial Frontal Gyrus	Brodmann area 11
5	45	-15	Frontal Lobe	Medial Frontal Gyrus	Brodmann area 11
5	50	-15	Frontal Lobe	Medial Frontal Gyrus	Brodmann area 11
5	55	-15	Frontal Lobe	Medial Frontal Gyrus	Brodmann area 11
5	60	-15	Frontal Lobe	Medial Frontal Gyrus	Brodmann area 11
5	65	-15	Frontal Lobe	Medial Frontal Gyrus	Brodmann area 11
10	-95	-15	Occipital Lobe	Lingual Gyrus	Brodmann area 17
10	-85	-15	Occipital Lobe	Lingual Gyrus	Brodmann area 18
10	5	-15	Frontal Lobe	Subcallosal Gyrus	Brodmann area 34
10	20	-15	Frontal Lobe	Medial Frontal Gyrus	Brodmann area 25
10	25	-15	Frontal Lobe	Medial Frontal Gyrus	Brodmann area 11
10	30	-15	Frontal Lobe	Medial Frontal Gyrus	Brodmann area 25
10	65	-15	Frontal Lobe	Medial Frontal Gyrus	Brodmann area 11
15	-95	-15	Occipital Lobe	Lingual Gyrus	Brodmann area 17
15	-85	-15	Occipital Lobe	Lingual Gyrus	Brodmann area 18
15	-80	-15	Occipital Lobe	Lingual Gyrus	Brodmann area 18
15	-10	-15	Limbic Lobe	Parahippocampal Gyrus	Brodmann area 28
15	-5	-15	Limbic Lobe	Parahippocampal Gyrus	Brodmann area 28
15	0	-15	Limbic Lobe	Parahippocampal Gyrus	Brodmann area 34
15	5	-15	Frontal Lobe	Subcallosal Gyrus	Brodmann area 34
15	15	-15	Frontal Lobe	Subcallosal Gyrus	Brodmann area 47
15	20	-15	Frontal Lobe	Inferior Frontal Gyrus	Brodmann area 47
15	25	-15	Frontal Lobe	Inferior Frontal Gyrus	Brodmann area 47
15	30	-15	Frontal Lobe	Inferior Frontal Gyrus	Brodmann area 47
15	50	-15	Frontal Lobe	Superior Frontal Gyrus	Brodmann area 11
15	55	-15	Frontal Lobe	Superior Frontal Gyrus	Brodmann area 11
15	65	-15	Frontal Lobe	Superior Frontal Gyrus	Brodmann area 11
20	-95	-15	Occipital Lobe	Inferior Occipital Gyrus	Brodmann area 17
20	-90	-15	Occipital Lobe	Inferior Occipital Gyrus	Brodmann area 18
20	-80	-15	Occipital Lobe	Lingual Gyrus	Brodmann area 18
20	-75	-15	Occipital Lobe	Lingual Gyrus	Brodmann area 18
20	-40	-15	Limbic Lobe	Parahippocampal Gyrus	Brodmann area 36
20	-35	-15	Limbic Lobe	Parahippocampal Gyrus	Brodmann area 35
20	-30	-15	Limbic Lobe	Parahippocampal Gyrus	Brodmann area 35
20	-25	-15	Limbic Lobe	Parahippocampal Gyrus	Brodmann area 35
20	-20	-15	Limbic Lobe	Parahippocampal Gyrus	Brodmann area 35
20	-15	-15	Limbic Lobe	Parahippocampal Gyrus	Brodmann area 28
20	0	-15	Limbic Lobe	Parahippocampal Gyrus	Brodmann area 34
20	5	-15	Frontal Lobe	Subcallosal Gyrus	Brodmann area 34
20	15	-15	Frontal Lobe	Subcallosal Gyrus	Brodmann area 47
20	25	-15	Frontal Lobe	Middle Frontal Gyrus	Brodmann area 11
20	40	-15	Frontal Lobe	Middle Frontal Gyrus	Brodmann area 11
20	50	-15	Frontal Lobe	Superior Frontal Gyrus	Brodmann area 11
20	55	-15	Frontal Lobe	Superior Frontal Gyrus	Brodmann area 11
20	60	-15	Frontal Lobe	Superior Frontal Gyrus	Brodmann area 11
20	65	-15	Frontal Lobe	Superior Frontal Gyrus	Brodmann area 11
25	-90	-15	Occipital Lobe	Inferior Occipital Gyrus	Brodmann area 18
25	-85	-15	Occipital Lobe	Middle Occipital Gyrus	Brodmann area 18
25	-80	-15	Occipital Lobe	Lingual Gyrus	Brodmann area 18
25	-75	-15	Occipital Lobe	Lingual Gyrus	Brodmann area 18
25	-70	-15	Occipital Lobe	Fusiform Gyrus	Brodmann area 19
25	-65	-15	Occipital Lobe	Fusiform Gyrus	Brodmann area 19
25	-60	-15	Occipital Lobe	Fusiform Gyrus	Brodmann area 19
25	-55	-15	Occipital Lobe	Fusiform Gyrus	Brodmann area 19
25	-50	-15	Occipital Lobe	Parahippocampal Gyrus	Brodmann area 37
25	-45	-15	Limbic Lobe	Parahippocampal Gyrus	Brodmann area 37
25	-40	-15	Limbic Lobe	Parahippocampal Gyrus	Brodmann area 36
25	-35	-15	Limbic Lobe	Parahippocampal Gyrus	Brodmann area 36
25	-30	-15	Limbic Lobe	Parahippocampal Gyrus	Brodmann area 36
25	5	-15	Frontal Lobe	Subcallosal Gyrus	Brodmann area 34
25	15	-15	Frontal Lobe	Inferior Frontal Gyrus	Brodmann area 47
25	25	-15	Frontal Lobe	Inferior Frontal Gyrus	Brodmann area 47
25	30	-15	Frontal Lobe	Inferior Frontal Gyrus	Brodmann area 47
25	35	-15	Frontal Lobe	Middle Frontal Gyrus	Brodmann area 11
25	40	-15	Frontal Lobe	Middle Frontal Gyrus	Brodmann area 11
25	45	-15	Frontal Lobe	Superior Frontal Gyrus	Brodmann area 11
25	50	-15	Frontal Lobe	Superior Frontal Gyrus	Brodmann area 11
25	55	-15	Frontal Lobe	Superior Frontal Gyrus	Brodmann area 11
25	60	-15	Frontal Lobe	Superior Frontal Gyrus	Brodmann area 11
30	-85	-15	Occipital Lobe	Middle Occipital Gyrus	Brodmann area 18
30	-70	-15	Occipital Lobe	Fusiform Gyrus	Brodmann area 19
30	-50	-15	Occipital Lobe	Fusiform Gyrus	Brodmann area 37
30	-45	-15	Limbic Lobe	Parahippocampal Gyrus	Brodmann area 37
30	-40	-15	Temporal Lobe	Fusiform Gyrus	Brodmann area 37
30	-35	-15	Limbic Lobe	Parahippocampal Gyrus	Brodmann area 36
30	15	-15	Frontal Lobe	Inferior Frontal Gyrus	Brodmann area 13
30	25	-15	Frontal Lobe	Inferior Frontal Gyrus	Brodmann area 47
30	30	-15	Frontal Lobe	Inferior Frontal Gyrus	Brodmann area 47
30	35	-15	Frontal Lobe	Middle Frontal Gyrus	Brodmann area 11
30	40	-15	Frontal Lobe	Middle Frontal Gyrus	Brodmann area 11
30	45	-15	Frontal Lobe	Superior Frontal Gyrus	Brodmann area 11
30	50	-15	Frontal Lobe	Superior Frontal Gyrus	Brodmann area 11
30	55	-15	Frontal Lobe	Superior Frontal Gyrus	Brodmann area 11
35	-85	-15	Occipital Lobe	Middle Occipital Gyrus	Brodmann area 18
35	-55	-15	Temporal Lobe	Fusiform Gyrus	Brodmann area 37
35	-50	-15	Temporal Lobe	Fusiform Gyrus	Brodmann area 37
35	-45	-15	Occipital Lobe	Fusiform Gyrus	Brodmann area 37
35	-40	-15	Temporal Lobe	Fusiform Gyrus	Brodmann area 37
35	-35	-15	Limbic Lobe	Parahippocampal Gyrus	Brodmann area 36
35	5	-15	Temporal Lobe	Superior Temporal Gyrus	Brodmann area 38
35	10	-15	Temporal Lobe	Inferior Frontal Gyrus	Brodmann area 13
35	15	-15	Frontal Lobe	Inferior Frontal Gyrus	Brodmann area 47
35	20	-15	Frontal Lobe	Inferior Frontal Gyrus	Brodmann area 47
35	30	-15	Frontal Lobe	Inferior Frontal Gyrus	Brodmann area 47
35	35	-15	Frontal Lobe	Middle Frontal Gyrus	Brodmann area 11
35	40	-15	Frontal Lobe	Middle Frontal Gyrus	Brodmann area 11
35	55	-15	Frontal Lobe	Middle Frontal Gyrus	Brodmann area 11
40	-85	-15	Occipital Lobe	Inferior Occipital Gyrus	Brodmann area 18
40	-80	-15	Occipital Lobe	Middle Occipital Gyrus	Brodmann area 18
40	-60	-15	Temporal Lobe	Fusiform Gyrus	Brodmann area 37
40	-55	-15	Temporal Lobe	Fusiform Gyrus	Brodmann area 37
40	-30	-15	Limbic Lobe	Parahippocampal Gyrus	Brodmann area 36
40	5	-15	Temporal Lobe	Superior Temporal Gyrus	Brodmann area 38
40	10	-15	Temporal Lobe	Superior Temporal Gyrus	Brodmann area 38
40	15	-15	Frontal Lobe	Inferior Frontal Gyrus	Brodmann area 47
40	20	-15	Frontal Lobe	Inferior Frontal Gyrus	Brodmann area 47
40	25	-15	Frontal Lobe	Inferior Frontal Gyrus	Brodmann area 47
40	30	-15	Frontal Lobe	Inferior Frontal Gyrus	Brodmann area 47
40	35	-15	Frontal Lobe	Middle Frontal Gyrus	Brodmann area 11
40	50	-15	Frontal Lobe	Middle Frontal Gyrus	Brodmann area 11
45	-80	-15	Occipital Lobe	Middle Occipital Gyrus	Brodmann area 18
45	-55	-15	Temporal Lobe	Fusiform Gyrus	Brodmann area 37
45	-50	-15	Temporal Lobe	Fusiform Gyrus	Brodmann area 37
45	10	-15	Temporal Lobe	Superior Temporal Gyrus	Brodmann area 38
45	15	-15	Temporal Lobe	Superior Temporal Gyrus	Brodmann area 38
45	20	-15	Temporal Lobe	Superior Temporal Gyrus	Brodmann area 38
45	25	-15	Frontal Lobe	Inferior Frontal Gyrus	Brodmann area 47
45	30	-15	Frontal Lobe	Inferior Frontal Gyrus	Brodmann area 47
45	35	-15	Frontal Lobe	Middle Frontal Gyrus	Brodmann area 11
45	40	-15	Frontal Lobe	Middle Frontal Gyrus	Brodmann area 11
45	45	-15	Frontal Lobe	Middle Frontal Gyrus	Brodmann area 11
50	-75	-15	Occipital Lobe	Middle Occipital Gyrus	Brodmann area 19
50	-70	-15	Occipital Lobe	Middle Occipital Gyrus	Brodmann area 19
50	-65	-15	Occipital Lobe	Middle Occipital Gyrus	Brodmann area 37
50	-60	-15	Temporal Lobe	Fusiform Gyrus	Brodmann area 37
50	-55	-15	Temporal Lobe	Inferior Temporal Gyrus	Brodmann area 20
50	-50	-15	Temporal Lobe	Inferior Temporal Gyrus	Brodmann area 20
50	-45	-15	Temporal Lobe	Fusiform Gyrus	Brodmann area 37
50	-40	-15	Temporal Lobe	Fusiform Gyrus	Brodmann area 37
50	0	-15	Temporal Lobe	Middle Temporal Gyrus	Brodmann area 21
50	5	-15	Temporal Lobe	Superior Temporal Gyrus	Brodmann area 38
50	10	-15	Temporal Lobe	Superior Temporal Gyrus	Brodmann area 38
50	15	-15	Temporal Lobe	Superior Temporal Gyrus	Brodmann area 38
50	20	-15	Temporal Lobe	Superior Temporal Gyrus	Brodmann area 38
50	25	-15	Frontal Lobe	Inferior Frontal Gyrus	Brodmann area 47
50	30	-15	Frontal Lobe	Inferior Frontal Gyrus	Brodmann area 47
55	-65	-15	Occipital Lobe	Middle Occipital Gyrus	Brodmann area 37
55	-60	-15	Temporal Lobe	Inferior Temporal Gyrus	Brodmann area 37
55	-55	-15	Temporal Lobe	Middle Temporal Gyrus	Brodmann area 37
55	-50	-15	Temporal Lobe	Inferior Temporal Gyrus	Brodmann area 20
55	-45	-15	Temporal Lobe	Middle Temporal Gyrus	Brodmann area 20
55	-40	-15	Temporal Lobe	Middle Temporal Gyrus	Brodmann area 20
55	-25	-15	Temporal Lobe	Middle Temporal Gyrus	Brodmann area 21
55	5	-15	Temporal Lobe	Middle Temporal Gyrus	Brodmann area 21
55	10	-15	Temporal Lobe	Superior Temporal Gyrus	Brodmann area 38
55	15	-15	Temporal Lobe	Superior Temporal Gyrus	Brodmann area 38
60	-60	-15	Temporal Lobe	Inferior Temporal Gyrus	Brodmann area 37
60	-55	-15	Temporal Lobe	Inferior Temporal Gyrus	Brodmann area 37
60	-50	-15	Temporal Lobe	Middle Temporal Gyrus	Brodmann area 37
60	-45	-15	Temporal Lobe	Middle Temporal Gyrus	Brodmann area 20
60	-40	-15	Temporal Lobe	Middle Temporal Gyrus	Brodmann area 21
60	-30	-15	Temporal Lobe	Middle Temporal Gyrus	Brodmann area 21
60	-25	-15	Temporal Lobe	Middle Temporal Gyrus	Brodmann area 21
60	-20	-15	Temporal Lobe	Middle Temporal Gyrus	Brodmann area 21
60	-15	-15	Temporal Lobe	Middle Temporal Gyrus	Brodmann area 21
60	0	-15	Temporal Lobe	Middle Temporal Gyrus	Brodmann area 21
60	5	-15	Temporal Lobe	Middle Temporal Gyrus	Brodmann area 21
65	-45	-15	Temporal Lobe	Middle Temporal Gyrus	Brodmann area 21
65	-40	-15	Temporal Lobe	Middle Temporal Gyrus	Brodmann area 21
65	-35	-15	Temporal Lobe	Middle Temporal Gyrus	Brodmann area 21
65	-30	-15	Temporal Lobe	Middle Temporal Gyrus	Brodmann area 21
65	-25	-15	Temporal Lobe	Middle Temporal Gyrus	Brodmann area 21
65	-20	-15	Temporal Lobe	Middle Temporal Gyrus	Brodmann area 21
65	-15	-15	Temporal Lobe	Middle Temporal Gyrus	Brodmann area 21
65	-10	-15	Temporal Lobe	Middle Temporal Gyrus	Brodmann area 21
-65	-50	-10	Temporal Lobe	Middle Temporal Gyrus	Brodmann area 21
-65	-45	-10	Temporal Lobe	Middle Temporal Gyrus	Brodmann area 21
-65	-40	-10	Temporal Lobe	Middle Temporal Gyrus	Brodmann area 21
-65	-35	-10	Temporal Lobe	Middle Temporal Gyrus	Brodmann area 21
-65	-30	-10	Temporal Lobe	Middle Temporal Gyrus	Brodmann area 21
-65	-25	-10	Temporal Lobe	Middle Temporal Gyrus	Brodmann area 21
-65	-20	-10	Temporal Lobe	Middle Temporal Gyrus	Brodmann area 21
-65	-15	-10	Temporal Lobe	Middle Temporal Gyrus	Brodmann area 21
-65	-10	-10	Temporal Lobe	Middle Temporal Gyrus	Brodmann area 21
-60	-65	-10	Temporal Lobe	Inferior Temporal Gyrus	Brodmann area 37
-60	-60	-10	Temporal Lobe	Inferior Temporal Gyrus	Brodmann area 37
-60	-55	-10	Temporal Lobe	Inferior Temporal Gyrus	Brodmann area 37
-60	-50	-10	Temporal Lobe	Middle Temporal Gyrus	Brodmann area 37
-60	-45	-10	Temporal Lobe	Middle Temporal Gyrus	Brodmann area 37
-60	-30	-10	Temporal Lobe	Middle Temporal Gyrus	Brodmann area 21
-60	-25	-10	Temporal Lobe	Middle Temporal Gyrus	Brodmann area 21
-60	-20	-10	Temporal Lobe	Middle Temporal Gyrus	Brodmann area 21
-60	-15	-10	Temporal Lobe	Middle Temporal Gyrus	Brodmann area 21
-55	-70	-10	Occipital Lobe	Middle Occipital Gyrus	Brodmann area 19
-55	-65	-10	Occipital Lobe	Middle Occipital Gyrus	Brodmann area 19
-55	-60	-10	Temporal Lobe	Inferior Temporal Gyrus	Brodmann area 37
-55	-55	-10	Temporal Lobe	Middle Temporal Gyrus	Brodmann area 37
-55	-15	-10	Temporal Lobe	Middle Temporal Gyrus	Brodmann area 21
-55	0	-10	Temporal Lobe	Middle Temporal Gyrus	Brodmann area 21
-55	5	-10	Temporal Lobe	Superior Temporal Gyrus	Brodmann area 38
-50	-60	-10	Occipital Lobe	Middle Occipital Gyrus	Brodmann area 19
-50	-55	-10	Temporal Lobe	Inferior Temporal Gyrus	Brodmann area 37
-50	-5	-10	Temporal Lobe	Superior Temporal Gyrus	Brodmann area 21
-50	0	-10	Temporal Lobe	Superior Temporal Gyrus	Brodmann area 38
-50	15	-10	Temporal Lobe	Superior Temporal Gyrus	Brodmann area 38
-50	20	-10	Frontal Lobe	Inferior Frontal Gyrus	Brodmann area 47
-50	25	-10	Frontal Lobe	Inferior Frontal Gyrus	Brodmann area 47
-50	30	-10	Frontal Lobe	Inferior Frontal Gyrus	Brodmann area 47
-50	40	-10	Frontal Lobe	Inferior Frontal Gyrus	Brodmann area 47
-50	45	-10	Frontal Lobe	Inferior Frontal Gyrus	Brodmann area 47
-45	-80	-10	Occipital Lobe	Inferior Occipital Gyrus	Brodmann area 19
-45	-75	-10	Occipital Lobe	Middle Occipital Gyrus	Brodmann area 19
-45	-45	-10	Temporal Lobe	Sub-Gyral	Brodmann area 37
-45	-20	-10	Temporal Lobe	Superior Temporal Gyrus	Brodmann area 22
-45	-10	-10	Temporal Lobe	Sub-Gyral	Brodmann area 21
-45	0	-10	Temporal Lobe	Superior Temporal Gyrus	Brodmann area 13
-45	5	-10	Temporal Lobe	Superior Temporal Gyrus	Brodmann area 38
-45	10	-10	Temporal Lobe	Superior Temporal Gyrus	Brodmann area 38
-45	15	-10	Temporal Lobe	Superior Temporal Gyrus	Brodmann area 38
-45	20	-10	Frontal Lobe	Inferior Frontal Gyrus	Brodmann area 47
-45	25	-10	Frontal Lobe	Inferior Frontal Gyrus	Brodmann area 47
-45	30	-10	Frontal Lobe	Inferior Frontal Gyrus	Brodmann area 47
-45	35	-10	Frontal Lobe	Inferior Frontal Gyrus	Brodmann area 47
-45	40	-10	Frontal Lobe	Middle Frontal Gyrus	Brodmann area 47
-45	45	-10	Frontal Lobe	Middle Frontal Gyrus	Brodmann area 11
-45	50	-10	Frontal Lobe	Middle Frontal Gyrus	Brodmann area 11
-40	-90	-10	Occipital Lobe	Inferior Occipital Gyrus	Brodmann area 18
-40	-85	-10	Occipital Lobe	Inferior Occipital Gyrus	Brodmann area 19
-40	-80	-10	Occipital Lobe	Inferior Occipital Gyrus	Brodmann area 19
-40	-75	-10	Occipital Lobe	Inferior Occipital Gyrus	Brodmann area 19
-40	-20	-10	Sub-lobar	Insula	Brodmann area 13
-40	-15	-10	Temporal Lobe	Sub-Gyral	Brodmann area 21
-40	-10	-10	Temporal Lobe	Sub-Gyral	Brodmann area 21
-40	-5	-10	Temporal Lobe	Sub-Gyral	Brodmann area 21
-40	0	-10	Temporal Lobe	Sub-Gyral	Brodmann area 13
-40	5	-10	Sub-lobar	Extra-Nuclear	Brodmann area 13
-40	10	-10	Sub-lobar	Extra-Nuclear	Brodmann area 13
-40	15	-10	Frontal Lobe	Inferior Frontal Gyrus	Brodmann area 47
-40	25	-10	Frontal Lobe	Inferior Frontal Gyrus	Brodmann area 47
-40	30	-10	Frontal Lobe	Inferior Frontal Gyrus	Brodmann area 47
-40	35	-10	Frontal Lobe	Middle Frontal Gyrus	Brodmann area 11
-40	40	-10	Frontal Lobe	Middle Frontal Gyrus	Brodmann area 47
-40	50	-10	Frontal Lobe	Middle Frontal Gyrus	Brodmann area 11
-40	55	-10	Frontal Lobe	Middle Frontal Gyrus	Brodmann area 11
-35	-85	-10	Occipital Lobe	Inferior Occipital Gyrus	Brodmann area 18
-35	-80	-10	Occipital Lobe	Inferior Occipital Gyrus	Brodmann area 19
-35	-45	-10	Limbic Lobe	Parahippocampal Gyrus	Brodmann area 19
-35	-40	-10	Temporal Lobe	Fusiform Gyrus	Brodmann area 37
-35	10	-10	Sub-lobar	Extra-Nuclear	Brodmann area 13
-35	15	-10	Sub-lobar	Extra-Nuclear	Brodmann area 13
-35	20	-10	Frontal Lobe	Inferior Frontal Gyrus	Brodmann area 47
-35	30	-10	Frontal Lobe	Inferior Frontal Gyrus	Brodmann area 47
-35	35	-10	Frontal Lobe	Middle Frontal Gyrus	Brodmann area 11
-35	40	-10	Frontal Lobe	Middle Frontal Gyrus	Brodmann area 11
-35	55	-10	Frontal Lobe	Middle Frontal Gyrus	Brodmann area 11
-35	60	-10	Frontal Lobe	Middle Frontal Gyrus	Brodmann area 11
-30	-95	-10	Occipital Lobe	Inferior Occipital Gyrus	Brodmann area 18
-30	-50	-10	Limbic Lobe	Parahippocampal Gyrus	Brodmann area 19
-30	-45	-10	Limbic Lobe	Parahippocampal Gyrus	Brodmann area 19
-30	-40	-10	Limbic Lobe	Parahippocampal Gyrus	Brodmann area 37
-30	15	-10	Sub-lobar	Extra-Nuclear	Brodmann area 13
-30	20	-10	Frontal Lobe	Inferior Frontal Gyrus	Brodmann area 47
-30	30	-10	Frontal Lobe	Inferior Frontal Gyrus	Brodmann area 47
-30	35	-10	Frontal Lobe	Middle Frontal Gyrus	Brodmann area 11
-30	40	-10	Frontal Lobe	Middle Frontal Gyrus	Brodmann area 47
-30	45	-10	Frontal Lobe	Middle Frontal Gyrus	Brodmann area 11
-30	50	-10	Frontal Lobe	Middle Frontal Gyrus	Brodmann area 11
-30	55	-10	Frontal Lobe	Middle Frontal Gyrus	Brodmann area 10
-30	60	-10	Frontal Lobe	Superior Frontal Gyrus	Brodmann area 11
-25	-95	-10	Occipital Lobe	Lingual Gyrus	Brodmann area 18
-25	-75	-10	Occipital Lobe	Lingual Gyrus	Brodmann area 19
-25	-55	-10	Limbic Lobe	Parahippocampal Gyrus	Brodmann area 19
-25	-50	-10	Limbic Lobe	Parahippocampal Gyrus	Brodmann area 19
-25	-45	-10	Limbic Lobe	Parahippocampal Gyrus	Brodmann area 37
-25	-40	-10	Limbic Lobe	Parahippocampal Gyrus	Brodmann area 36
-25	-30	-10	Limbic Lobe	Parahippocampal Gyrus	Brodmann area 27
-25	-20	-10	Limbic Lobe	Parahippocampal Gyrus	Brodmann area 28
-25	20	-10	Sub-lobar	Extra-Nuclear	Brodmann area 13
-25	25	-10	Frontal Lobe	Inferior Frontal Gyrus	Brodmann area 47
-25	30	-10	Frontal Lobe	Inferior Frontal Gyrus	Brodmann area 47
-25	35	-10	Frontal Lobe	Inferior Frontal Gyrus	Brodmann area 47
-25	40	-10	Frontal Lobe	Middle Frontal Gyrus	Brodmann area 11
-25	45	-10	Frontal Lobe	Middle Frontal Gyrus	Brodmann area 11
-25	50	-10	Frontal Lobe	Middle Frontal Gyrus	Brodmann area 11
-25	55	-10	Frontal Lobe	Middle Frontal Gyrus	Brodmann area 10
-25	60	-10	Frontal Lobe	Superior Frontal Gyrus	Brodmann area 11
-20	-100	-10	Occipital Lobe	Lingual Gyrus	Brodmann area 18
-20	-80	-10	Occipital Lobe	Lingual Gyrus	Brodmann area 18
-20	-75	-10	Occipital Lobe	Lingual Gyrus	Brodmann area 18
-20	-70	-10	Occipital Lobe	Lingual Gyrus	Brodmann area 19
-20	-55	-10	Limbic Lobe	Parahippocampal Gyrus	Brodmann area 19
-20	-50	-10	Limbic Lobe	Parahippocampal Gyrus	Brodmann area 19
-20	-45	-10	Limbic Lobe	Parahippocampal Gyrus	Brodmann area 19
-20	-40	-10	Limbic Lobe	Parahippocampal Gyrus	Brodmann area 36
-20	-35	-10	Limbic Lobe	Parahippocampal Gyrus	Brodmann area 35
-20	-30	-10	Limbic Lobe	Parahippocampal Gyrus	Brodmann area 28
-20	-25	-10	Limbic Lobe	Parahippocampal Gyrus	Brodmann area 28
-20	30	-10	Frontal Lobe	Inferior Frontal Gyrus	Brodmann area 47
-20	55	-10	Frontal Lobe	Middle Frontal Gyrus	Brodmann area 10
-20	60	-10	Frontal Lobe	Superior Frontal Gyrus	Brodmann area 11
-20	65	-10	Frontal Lobe	Superior Frontal Gyrus	Brodmann area 11
-15	-80	-10	Occipital Lobe	Lingual Gyrus	Brodmann area 18
-15	-75	-10	Occipital Lobe	Lingual Gyrus	Brodmann area 18
-15	-70	-10	Occipital Lobe	Lingual Gyrus	Brodmann area 18
-15	-65	-10	Occipital Lobe	Lingual Gyrus	Brodmann area 19
-15	-60	-10	Occipital Lobe	*	Brodmann area 19
-15	-45	-10	Limbic Lobe	Sub-Gyral	Brodmann area 19
-15	-40	-10	Limbic Lobe	Parahippocampal Gyrus	Brodmann area 30
-15	-35	-10	Limbic Lobe	Parahippocampal Gyrus	Brodmann area 30
-15	60	-10	Frontal Lobe	Superior Frontal Gyrus	Brodmann area 11
-15	65	-10	Frontal Lobe	Superior Frontal Gyrus	Brodmann area 11
-10	-100	-10	Occipital Lobe	Lingual Gyrus	Brodmann area 18
-10	-80	-10	Occipital Lobe	Lingual Gyrus	Brodmann area 18
-10	-75	-10	Occipital Lobe	Lingual Gyrus	Brodmann area 18
-10	25	-10	Frontal Lobe	Subcallosal Gyrus	Brodmann area 11
-10	35	-10	Limbic Lobe	Anterior Cingulate	Brodmann area 32
-10	40	-10	Frontal Lobe	Medial Frontal Gyrus	Brodmann area 10
-10	55	-10	Frontal Lobe	Medial Frontal Gyrus	Brodmann area 10
-10	60	-10	Frontal Lobe	Superior Frontal Gyrus	Brodmann area 10
-10	65	-10	Frontal Lobe	Superior Frontal Gyrus	Brodmann area 11
-5	-95	-10	Occipital Lobe	Lingual Gyrus	Brodmann area 17
-5	-90	-10	Occipital Lobe	Lingual Gyrus	Brodmann area 17
-5	-85	-10	Occipital Lobe	Lingual Gyrus	Brodmann area 18
-5	-80	-10	Occipital Lobe	Lingual Gyrus	Brodmann area 18
-5	15	-10	Limbic Lobe	Anterior Cingulate	Brodmann area 25
-5	20	-10	Limbic Lobe	Anterior Cingulate	Brodmann area 32
-5	25	-10	Limbic Lobe	Anterior Cingulate	Brodmann area 32
-5	30	-10	Limbic Lobe	Anterior Cingulate	Brodmann area 32
-5	35	-10	Limbic Lobe	Anterior Cingulate	Brodmann area 32
-5	40	-10	Limbic Lobe	Anterior Cingulate	Brodmann area 32
-5	45	-10	Frontal Lobe	Medial Frontal Gyrus	Brodmann area 10
-5	50	-10	Frontal Lobe	Medial Frontal Gyrus	Brodmann area 11
-5	55	-10	Frontal Lobe	Medial Frontal Gyrus	Brodmann area 11
-5	60	-10	Frontal Lobe	Medial Frontal Gyrus	Brodmann area 11
-5	65	-10	Frontal Lobe	Superior Frontal Gyrus	Brodmann area 11
0	-90	-10	Occipital Lobe	Lingual Gyrus	Brodmann area 18
0	5	-10	Limbic Lobe	Anterior Cingulate	Brodmann area 25
0	10	-10	Limbic Lobe	Anterior Cingulate	Brodmann area 25
0	15	-10	Limbic Lobe	Anterior Cingulate	Brodmann area 25
5	-95	-10	Occipital Lobe	Lingual Gyrus	Brodmann area 17
5	-90	-10	Occipital Lobe	Lingual Gyrus	Brodmann area 17
5	-85	-10	Occipital Lobe	Lingual Gyrus	Brodmann area 18
5	-80	-10	Occipital Lobe	Lingual Gyrus	Brodmann area 18
5	10	-10	Limbic Lobe	Anterior Cingulate	Brodmann area 25
5	15	-10	Limbic Lobe	Anterior Cingulate	Brodmann area 25
5	20	-10	Limbic Lobe	Anterior Cingulate	Brodmann area 32
5	25	-10	Limbic Lobe	Anterior Cingulate	Brodmann area 32
5	30	-10	Limbic Lobe	Anterior Cingulate	Brodmann area 32
5	35	-10	Limbic Lobe	Anterior Cingulate	Brodmann area 32
5	40	-10	Limbic Lobe	Anterior Cingulate	Brodmann area 32
5	45	-10	Frontal Lobe	Medial Frontal Gyrus	Brodmann area 11
5	50	-10	Frontal Lobe	Medial Frontal Gyrus	Brodmann area 11
5	55	-10	Frontal Lobe	Medial Frontal Gyrus	Brodmann area 11
5	60	-10	Frontal Lobe	Medial Frontal Gyrus	Brodmann area 11
5	65	-10	Frontal Lobe	Superior Frontal Gyrus	Brodmann area 11
10	-100	-10	Occipital Lobe	Lingual Gyrus	Brodmann area 18
10	-80	-10	Occipital Lobe	Lingual Gyrus	Brodmann area 18
10	20	-10	Limbic Lobe	Anterior Cingulate	Brodmann area 32
10	25	-10	Frontal Lobe	Medial Frontal Gyrus	Brodmann area 11
10	35	-10	Limbic Lobe	Anterior Cingulate	Brodmann area 32
10	40	-10	Frontal Lobe	Medial Frontal Gyrus	Brodmann area 10
10	55	-10	Frontal Lobe	Medial Frontal Gyrus	Brodmann area 10
10	60	-10	Frontal Lobe	Superior Frontal Gyrus	Brodmann area 10
10	65	-10	Frontal Lobe	Superior Frontal Gyrus	Brodmann area 11
15	-100	-10	Occipital Lobe	Lingual Gyrus	Brodmann area 18
15	-80	-10	Occipital Lobe	Lingual Gyrus	Brodmann area 18
15	-75	-10	Occipital Lobe	Lingual Gyrus	Brodmann area 18
15	-70	-10	Occipital Lobe	Lingual Gyrus	Brodmann area 18
15	-65	-10	Occipital Lobe	Lingual Gyrus	Brodmann area 19
15	-60	-10	Occipital Lobe	*	Brodmann area 19
15	-40	-10	Limbic Lobe	Parahippocampal Gyrus	Brodmann area 30
15	-35	-10	Limbic Lobe	Parahippocampal Gyrus	Brodmann area 30
15	60	-10	Frontal Lobe	Superior Frontal Gyrus	Brodmann area 11
15	65	-10	Frontal Lobe	Superior Frontal Gyrus	Brodmann area 11
20	-100	-10	Occipital Lobe	Lingual Gyrus	Brodmann area 18
20	-80	-10	Occipital Lobe	Lingual Gyrus	Brodmann area 18
20	-75	-10	Occipital Lobe	Lingual Gyrus	Brodmann area 18
20	-70	-10	Occipital Lobe	Lingual Gyrus	Brodmann area 19
20	-55	-10	Limbic Lobe	Parahippocampal Gyrus	Brodmann area 19
20	-50	-10	Limbic Lobe	Parahippocampal Gyrus	Brodmann area 19
20	-45	-10	Limbic Lobe	Parahippocampal Gyrus	Brodmann area 19
20	-40	-10	Limbic Lobe	Parahippocampal Gyrus	Brodmann area 36
20	-35	-10	Limbic Lobe	Parahippocampal Gyrus	Brodmann area 35
20	-30	-10	Limbic Lobe	Parahippocampal Gyrus	Brodmann area 28
20	-25	-10	Limbic Lobe	Parahippocampal Gyrus	Brodmann area 28
20	60	-10	Frontal Lobe	Superior Frontal Gyrus	Brodmann area 11
20	65	-10	Frontal Lobe	Superior Frontal Gyrus	Brodmann area 11
25	-95	-10	Occipital Lobe	Lingual Gyrus	Brodmann area 18
25	-75	-10	Occipital Lobe	Lingual Gyrus	Brodmann area 19
25	-55	-10	Limbic Lobe	Parahippocampal Gyrus	Brodmann area 19
25	-50	-10	Limbic Lobe	Parahippocampal Gyrus	Brodmann area 19
25	-45	-10	Limbic Lobe	Parahippocampal Gyrus	Brodmann area 37
25	-40	-10	Limbic Lobe	Parahippocampal Gyrus	Brodmann area 36
25	-30	-10	Limbic Lobe	Parahippocampal Gyrus	Brodmann area 27
25	-20	-10	Limbic Lobe	Parahippocampal Gyrus	Brodmann area 28
25	25	-10	Frontal Lobe	Inferior Frontal Gyrus	Brodmann area 47
25	30	-10	Frontal Lobe	Inferior Frontal Gyrus	Brodmann area 47
25	35	-10	Frontal Lobe	Inferior Frontal Gyrus	Brodmann area 47
25	40	-10	Frontal Lobe	Middle Frontal Gyrus	Brodmann area 11
25	45	-10	Frontal Lobe	Middle Frontal Gyrus	Brodmann area 11
25	50	-10	Frontal Lobe	Middle Frontal Gyrus	Brodmann area 11
25	55	-10	Frontal Lobe	Middle Frontal Gyrus	Brodmann area 10
25	60	-10	Frontal Lobe	Superior Frontal Gyrus	Brodmann area 11
30	-95	-10	Occipital Lobe	Inferior Occipital Gyrus	Brodmann area 18
30	-50	-10	Limbic Lobe	Parahippocampal Gyrus	Brodmann area 19
30	-45	-10	Limbic Lobe	Parahippocampal Gyrus	Brodmann area 19
30	-40	-10	Limbic Lobe	Parahippocampal Gyrus	Brodmann area 36
30	15	-10	Sub-lobar	Extra-Nuclear	Brodmann area 13
30	20	-10	Frontal Lobe	Extra-Nuclear	Brodmann area 47
30	30	-10	Frontal Lobe	Inferior Frontal Gyrus	Brodmann area 47
30	35	-10	Frontal Lobe	Middle Frontal Gyrus	Brodmann area 11
30	40	-10	Frontal Lobe	Middle Frontal Gyrus	Brodmann area 11
30	45	-10	Frontal Lobe	Middle Frontal Gyrus	Brodmann area 11
30	50	-10	Frontal Lobe	Middle Frontal Gyrus	Brodmann area 11
30	55	-10	Frontal Lobe	Middle Frontal Gyrus	Brodmann area 10
30	60	-10	Frontal Lobe	Superior Frontal Gyrus	Brodmann area 11
35	-85	-10	Occipital Lobe	Inferior Occipital Gyrus	Brodmann area 18
35	-80	-10	Occipital Lobe	Inferior Occipital Gyrus	Brodmann area 19
35	-45	-10	Limbic Lobe	Parahippocampal Gyrus	Brodmann area 19
35	-40	-10	Limbic Lobe	Parahippocampal Gyrus	Brodmann area 37
35	15	-10	Sub-lobar	Extra-Nuclear	Brodmann area 13
35	20	-10	Frontal Lobe	Inferior Frontal Gyrus	Brodmann area 47
35	30	-10	Frontal Lobe	Inferior Frontal Gyrus	Brodmann area 47
35	35	-10	Frontal Lobe	Middle Frontal Gyrus	Brodmann area 11
35	40	-10	Frontal Lobe	Middle Frontal Gyrus	Brodmann area 11
35	55	-10	Frontal Lobe	Middle Frontal Gyrus	Brodmann area 11
35	60	-10	Frontal Lobe	Middle Frontal Gyrus	Brodmann area 10
40	-85	-10	Occipital Lobe	Inferior Occipital Gyrus	Brodmann area 19
40	-80	-10	Occipital Lobe	Inferior Occipital Gyrus	Brodmann area 19
40	-75	-10	Occipital Lobe	Inferior Occipital Gyrus	Brodmann area 19
40	-20	-10	Sub-lobar	Insula	Brodmann area 13
40	-15	-10	Temporal Lobe	Sub-Gyral	Brodmann area 21
40	-10	-10	Temporal Lobe	Sub-Gyral	Brodmann area 21
40	-5	-10	Temporal Lobe	Sub-Gyral	Brodmann area 21
40	5	-10	Sub-lobar	Extra-Nuclear	Brodmann area 13
40	10	-10	Sub-lobar	Extra-Nuclear	Brodmann area 13
40	15	-10	Frontal Lobe	Inferior Frontal Gyrus	Brodmann area 47
40	25	-10	Frontal Lobe	Inferior Frontal Gyrus	Brodmann area 47
40	30	-10	Frontal Lobe	Inferior Frontal Gyrus	Brodmann area 47
40	35	-10	Frontal Lobe	Middle Frontal Gyrus	Brodmann area 11
40	40	-10	Frontal Lobe	Middle Frontal Gyrus	Brodmann area 47
40	50	-10	Frontal Lobe	Middle Frontal Gyrus	Brodmann area 11
40	55	-10	Frontal Lobe	Middle Frontal Gyrus	Brodmann area 11
45	-85	-10	Occipital Lobe	Inferior Occipital Gyrus	Brodmann area 19
45	-80	-10	Occipital Lobe	Inferior Occipital Gyrus	Brodmann area 19
45	-75	-10	Occipital Lobe	Inferior Occipital Gyrus	Brodmann area 19
45	-20	-10	Temporal Lobe	Superior Temporal Gyrus	Brodmann area 22
45	-10	-10	Temporal Lobe	Sub-Gyral	Brodmann area 21
45	-5	-10	Temporal Lobe	Sub-Gyral	Brodmann area 21
45	0	-10	Temporal Lobe	Superior Temporal Gyrus	Brodmann area 13
45	5	-10	Temporal Lobe	Superior Temporal Gyrus	Brodmann area 38
45	10	-10	Temporal Lobe	Superior Temporal Gyrus	Brodmann area 38
45	15	-10	Frontal Lobe	Inferior Frontal Gyrus	Brodmann area 47
45	20	-10	Frontal Lobe	Inferior Frontal Gyrus	Brodmann area 47
45	25	-10	Frontal Lobe	Inferior Frontal Gyrus	Brodmann area 47
45	30	-10	Frontal Lobe	Inferior Frontal Gyrus	Brodmann area 47
45	35	-10	Frontal Lobe	Middle Frontal Gyrus	Brodmann area 11
45	40	-10	Frontal Lobe	Middle Frontal Gyrus	Brodmann area 47
45	45	-10	Frontal Lobe	Middle Frontal Gyrus	Brodmann area 11
45	50	-10	Frontal Lobe	Middle Frontal Gyrus	Brodmann area 11
50	-60	-10	Occipital Lobe	Middle Occipital Gyrus	Brodmann area 19
50	-55	-10	Temporal Lobe	Inferior Temporal Gyrus	Brodmann area 37
50	-50	-10	Temporal Lobe	Sub-Gyral	Brodmann area 37
50	-45	-10	Temporal Lobe	Sub-Gyral	Brodmann area 37
50	-5	-10	Temporal Lobe	Superior Temporal Gyrus	Brodmann area 21
50	0	-10	Temporal Lobe	Superior Temporal Gyrus	Brodmann area 38
50	15	-10	Temporal Lobe	Superior Temporal Gyrus	Brodmann area 38
50	20	-10	Frontal Lobe	Inferior Frontal Gyrus	Brodmann area 47
50	25	-10	Frontal Lobe	Inferior Frontal Gyrus	Brodmann area 47
50	30	-10	Frontal Lobe	Inferior Frontal Gyrus	Brodmann area 47
50	40	-10	Frontal Lobe	Inferior Frontal Gyrus	Brodmann area 47
50	45	-10	Frontal Lobe	Inferior Frontal Gyrus	Brodmann area 47
55	-65	-10	Occipital Lobe	Middle Occipital Gyrus	Brodmann area 19
55	-60	-10	Occipital Lobe	Middle Occipital Gyrus	Brodmann area 19
55	-55	-10	Temporal Lobe	Middle Temporal Gyrus	Brodmann area 37
55	-5	-10	Temporal Lobe	Superior Temporal Gyrus	Brodmann area 21
55	0	-10	Temporal Lobe	Superior Temporal Gyrus	Brodmann area 38
55	5	-10	Temporal Lobe	Superior Temporal Gyrus	Brodmann area 38
55	15	-10	Temporal Lobe	Superior Temporal Gyrus	Brodmann area 38
60	-60	-10	Temporal Lobe	Inferior Temporal Gyrus	Brodmann area 37
60	-55	-10	Temporal Lobe	Inferior Temporal Gyrus	Brodmann area 37
60	-50	-10	Temporal Lobe	Middle Temporal Gyrus	Brodmann area 37
60	-30	-10	Temporal Lobe	Middle Temporal Gyrus	Brodmann area 21
60	-25	-10	Temporal Lobe	Middle Temporal Gyrus	Brodmann area 21
60	-20	-10	Temporal Lobe	Middle Temporal Gyrus	Brodmann area 21
60	-15	-10	Temporal Lobe	Middle Temporal Gyrus	Brodmann area 21
60	0	-10	Temporal Lobe	Middle Temporal Gyrus	Brodmann area 21
60	5	-10	Temporal Lobe	Middle Temporal Gyrus	Brodmann area 21
65	-50	-10	Temporal Lobe	Middle Temporal Gyrus	Brodmann area 21
65	-45	-10	Temporal Lobe	Middle Temporal Gyrus	Brodmann area 21
65	-40	-10	Temporal Lobe	Middle Temporal Gyrus	Brodmann area 21
65	-35	-10	Temporal Lobe	Middle Temporal Gyrus	Brodmann area 21
65	-30	-10	Temporal Lobe	Middle Temporal Gyrus	Brodmann area 21
65	-25	-10	Temporal Lobe	Middle Temporal Gyrus	Brodmann area 21
65	-20	-10	Temporal Lobe	Middle Temporal Gyrus	Brodmann area 21
65	-15	-10	Temporal Lobe	Middle Temporal Gyrus	Brodmann area 21
65	-10	-10	Temporal Lobe	Middle Temporal Gyrus	Brodmann area 21
70	-35	-10	Temporal Lobe	Middle Temporal Gyrus	Brodmann area 21
70	-30	-10	Temporal Lobe	Middle Temporal Gyrus	Brodmann area 21
70	-25	-10	Temporal Lobe	Middle Temporal Gyrus	Brodmann area 21
70	-20	-10	Temporal Lobe	Middle Temporal Gyrus	Brodmann area 21
-65	-50	-5	Temporal Lobe	Middle Temporal Gyrus	Brodmann area 21
-65	-45	-5	Temporal Lobe	Middle Temporal Gyrus	Brodmann area 21
-65	-40	-5	Temporal Lobe	Middle Temporal Gyrus	Brodmann area 21
-65	-35	-5	Temporal Lobe	Middle Temporal Gyrus	Brodmann area 21
-65	-30	-5	Temporal Lobe	Middle Temporal Gyrus	Brodmann area 21
-65	-25	-5	Temporal Lobe	Middle Temporal Gyrus	Brodmann area 21
-65	-20	-5	Temporal Lobe	Middle Temporal Gyrus	Brodmann area 21
-65	-15	-5	Temporal Lobe	Middle Temporal Gyrus	Brodmann area 21
-60	-60	-5	Temporal Lobe	Middle Temporal Gyrus	Brodmann area 37
-60	-55	-5	Temporal Lobe	Middle Temporal Gyrus	Brodmann area 37
-60	-50	-5	Temporal Lobe	Middle Temporal Gyrus	Brodmann area 21
-60	-30	-5	Temporal Lobe	Middle Temporal Gyrus	Brodmann area 21
-60	-25	-5	Temporal Lobe	Middle Temporal Gyrus	Brodmann area 21
-60	-20	-5	Temporal Lobe	Middle Temporal Gyrus	Brodmann area 21
-60	-5	-5	Temporal Lobe	Middle Temporal Gyrus	Brodmann area 21
-60	0	-5	Temporal Lobe	Middle Temporal Gyrus	Brodmann area 21
-55	-70	-5	Temporal Lobe	Inferior Temporal Gyrus	Brodmann area 19
-55	-65	-5	Temporal Lobe	Middle Temporal Gyrus	Brodmann area 37
-55	-60	-5	Temporal Lobe	Middle Temporal Gyrus	Brodmann area 37
-55	-30	-5	Temporal Lobe	Middle Temporal Gyrus	Brodmann area 21
-55	-25	-5	Temporal Lobe	Superior Temporal Gyrus	Brodmann area 21
-55	-15	-5	Temporal Lobe	Superior Temporal Gyrus	Brodmann area 21
-55	-10	-5	Temporal Lobe	Middle Temporal Gyrus	Brodmann area 22
-55	-5	-5	Temporal Lobe	Superior Temporal Gyrus	Brodmann area 22
-55	0	-5	Temporal Lobe	Superior Temporal Gyrus	Brodmann area 22
-55	10	-5	Temporal Lobe	Superior Temporal Gyrus	Brodmann area 22
-55	30	-5	Frontal Lobe	Inferior Frontal Gyrus	Brodmann area 47
-50	-75	-5	Temporal Lobe	Inferior Temporal Gyrus	Brodmann area 19
-50	-70	-5	Occipital Lobe	Inferior Temporal Gyrus	Brodmann area 37
-50	-65	-5	Temporal Lobe	Inferior Temporal Gyrus	Brodmann area 19
-50	-60	-5	Temporal Lobe	Inferior Temporal Gyrus	Brodmann area 19
-50	-30	-5	Temporal Lobe	Middle Temporal Gyrus	Brodmann area 21
-50	-25	-5	Temporal Lobe	Superior Temporal Gyrus	Brodmann area 21
-50	5	-5	Temporal Lobe	Superior Temporal Gyrus	Brodmann area 22
-50	10	-5	Temporal Lobe	Superior Temporal Gyrus	Brodmann area 22
-50	15	-5	Temporal Lobe	Superior Temporal Gyrus	Brodmann area 22
-50	20	-5	Frontal Lobe	Inferior Frontal Gyrus	Brodmann area 47
-50	35	-5	Frontal Lobe	Inferior Frontal Gyrus	Brodmann area 47
-50	40	-5	Frontal Lobe	Middle Frontal Gyrus	Brodmann area 47
-45	-85	-5	Occipital Lobe	Middle Occipital Gyrus	Brodmann area 19
-45	-70	-5	Occipital Lobe	Inferior Temporal Gyrus	Brodmann area 37
-45	-65	-5	Occipital Lobe	Middle Temporal Gyrus	Brodmann area 37
-45	-60	-5	Temporal Lobe	Middle Temporal Gyrus	Brodmann area 37
-45	-25	-5	Temporal Lobe	Superior Temporal Gyrus	Brodmann area 22
-45	-20	-5	Temporal Lobe	Superior Temporal Gyrus	Brodmann area 22
-45	-15	-5	Temporal Lobe	Superior Temporal Gyrus	Brodmann area 22
-45	-10	-5	Temporal Lobe	Superior Temporal Gyrus	Brodmann area 22
-45	-5	-5	Temporal Lobe	Superior Temporal Gyrus	Brodmann area 22
-45	0	-5	Temporal Lobe	Superior Temporal Gyrus	Brodmann area 22
-45	5	-5	Temporal Lobe	Superior Temporal Gyrus	Brodmann area 22
-45	10	-5	Sub-lobar	Insula	Brodmann area 13
-45	15	-5	Frontal Lobe	Inferior Frontal Gyrus	Brodmann area 47
-45	40	-5	Frontal Lobe	Middle Frontal Gyrus	Brodmann area 47
-45	50	-5	Frontal Lobe	Middle Frontal Gyrus	Brodmann area 10
-40	-90	-5	Occipital Lobe	Inferior Occipital Gyrus	Brodmann area 18
-40	-85	-5	Occipital Lobe	Inferior Occipital Gyrus	Brodmann area 18
-40	-25	-5	Sub-lobar	Insula	Brodmann area 13
-40	-20	-5	Sub-lobar	Insula	Brodmann area 13
-40	-15	-5	Sub-lobar	Insula	Brodmann area 13
-40	-10	-5	Sub-lobar	Insula	Brodmann area 13
-40	-5	-5	Sub-lobar	Insula	Brodmann area 13
-40	0	-5	Sub-lobar	Insula	Brodmann area 13
-40	5	-5	Sub-lobar	Insula	Brodmann area 13
-40	10	-5	Sub-lobar	Insula	Brodmann area 13
-40	15	-5	Frontal Lobe	Inferior Frontal Gyrus	Brodmann area 47
-40	40	-5	Frontal Lobe	Middle Frontal Gyrus	Brodmann area 47
-40	55	-5	Frontal Lobe	Middle Frontal Gyrus	Brodmann area 10
-35	-90	-5	Occipital Lobe	Middle Occipital Gyrus	Brodmann area 18
-35	-85	-5	Occipital Lobe	Middle Occipital Gyrus	Brodmann area 18
-35	-45	-5	Limbic Lobe	Parahippocampal Gyrus	Brodmann area 19
-35	15	-5	Sub-lobar	Insula	Brodmann area 13
-35	20	-5	Frontal Lobe	Inferior Frontal Gyrus	Brodmann area 47
-35	30	-5	Frontal Lobe	Inferior Frontal Gyrus	Brodmann area 47
-35	55	-5	Frontal Lobe	Middle Frontal Gyrus	Brodmann area 10
-35	60	-5	Frontal Lobe	Middle Frontal Gyrus	Brodmann area 10
-30	-95	-5	Occipital Lobe	Middle Occipital Gyrus	Brodmann area 18
-30	-85	-5	Occipital Lobe	Middle Occipital Gyrus	Brodmann area 18
-30	-50	-5	Limbic Lobe	Parahippocampal Gyrus	Brodmann area 19
-30	-45	-5	Limbic Lobe	Parahippocampal Gyrus	Brodmann area 19
-30	15	-5	Sub-lobar	Insula	Brodmann area 13
-30	20	-5	Frontal Lobe	Inferior Frontal Gyrus	Brodmann area 47
-30	30	-5	Frontal Lobe	Inferior Frontal Gyrus	Brodmann area 47
-30	40	-5	Frontal Lobe	Middle Frontal Gyrus	Brodmann area 11
-30	50	-5	Frontal Lobe	Middle Frontal Gyrus	Brodmann area 10
-30	55	-5	Frontal Lobe	Middle Frontal Gyrus	Brodmann area 10
-30	60	-5	Frontal Lobe	Superior Frontal Gyrus	Brodmann area 10
-25	-95	-5	Occipital Lobe	Cuneus	Brodmann area 18
-25	-70	-5	Occipital Lobe	Lingual Gyrus	Brodmann area 19
-25	-65	-5	Occipital Lobe	Lingual Gyrus	Brodmann area 19
-25	-55	-5	Limbic Lobe	Parahippocampal Gyrus	Brodmann area 19
-25	-50	-5	Limbic Lobe	Parahippocampal Gyrus	Brodmann area 19
-25	-30	-5	Limbic Lobe	Parahippocampal Gyrus	Brodmann area 27
-25	30	-5	Frontal Lobe	Inferior Frontal Gyrus	Brodmann area 47
-25	35	-5	Frontal Lobe	Inferior Frontal Gyrus	Brodmann area 47
-25	40	-5	Frontal Lobe	Middle Frontal Gyrus	Brodmann area 11
-25	45	-5	Frontal Lobe	Middle Frontal Gyrus	Brodmann area 11
-25	50	-5	Frontal Lobe	Middle Frontal Gyrus	Brodmann area 10
-25	55	-5	Frontal Lobe	Middle Frontal Gyrus	Brodmann area 10
-25	60	-5	Frontal Lobe	Superior Frontal Gyrus	Brodmann area 10
-25	65	-5	Frontal Lobe	Superior Frontal Gyrus	Brodmann area 10
-20	-95	-5	Occipital Lobe	Lingual Gyrus	Brodmann area 17
-20	-70	-5	Occipital Lobe	Lingual Gyrus	Brodmann area 19
-20	-65	-5	Occipital Lobe	Lingual Gyrus	Brodmann area 19
-20	-55	-5	Limbic Lobe	Parahippocampal Gyrus	Brodmann area 19
-20	-50	-5	Limbic Lobe	Parahippocampal Gyrus	Brodmann area 19
-20	-45	-5	Limbic Lobe	Parahippocampal Gyrus	Brodmann area 19
-20	-35	-5	Limbic Lobe	Parahippocampal Gyrus	Brodmann area 27
-20	-30	-5	Limbic Lobe	Parahippocampal Gyrus	Brodmann area 27
-20	30	-5	Frontal Lobe	Inferior Frontal Gyrus	Brodmann area 47
-20	55	-5	Frontal Lobe	Middle Frontal Gyrus	Brodmann area 10
-20	65	-5	Frontal Lobe	Superior Frontal Gyrus	Brodmann area 10
-15	-95	-5	Occipital Lobe	Lingual Gyrus	Brodmann area 17
-15	-75	-5	Occipital Lobe	Lingual Gyrus	Brodmann area 18
-15	-70	-5	Occipital Lobe	Lingual Gyrus	Brodmann area 18
-15	-65	-5	Occipital Lobe	Lingual Gyrus	Brodmann area 18
-15	-60	-5	Occipital Lobe	Lingual Gyrus	Brodmann area 19
-15	-55	-5	Occipital Lobe	Lingual Gyrus	Brodmann area 19
-15	-50	-5	Occipital Lobe	Lingual Gyrus	Brodmann area 19
-15	-45	-5	Occipital Lobe	Lingual Gyrus	Brodmann area 19
-15	-40	-5	Limbic Lobe	Parahippocampal Gyrus	Brodmann area 30
-15	-35	-5	Limbic Lobe	Parahippocampal Gyrus	Brodmann area 27
-15	45	-5	Limbic Lobe	Anterior Cingulate	Brodmann area 32
-15	50	-5	Frontal Lobe	Medial Frontal Gyrus	Brodmann area 10
-15	65	-5	Frontal Lobe	Medial Frontal Gyrus	Brodmann area 10
-10	-100	-5	Occipital Lobe	Cuneus	Brodmann area 17
-10	-95	-5	Occipital Lobe	Lingual Gyrus	Brodmann area 17
-10	-80	-5	Occipital Lobe	Lingual Gyrus	Brodmann area 18
-10	-75	-5	Occipital Lobe	Lingual Gyrus	Brodmann area 18
-10	-70	-5	Occipital Lobe	Lingual Gyrus	Brodmann area 18
-10	-65	-5	Occipital Lobe	Lingual Gyrus	Brodmann area 19
-10	-60	-5	Occipital Lobe	Lingual Gyrus	Brodmann area 19
-10	-55	-5	Occipital Lobe	Lingual Gyrus	Brodmann area 19
-10	-45	-5	Limbic Lobe	Parahippocampal Gyrus	Brodmann area 30
-10	-40	-5	Limbic Lobe	Parahippocampal Gyrus	Brodmann area 30
-10	35	-5	Limbic Lobe	Anterior Cingulate	Brodmann area 32
-10	40	-5	Frontal Lobe	Medial Frontal Gyrus	Brodmann area 10
-10	45	-5	Limbic Lobe	Anterior Cingulate	Brodmann area 32
-10	50	-5	Frontal Lobe	Medial Frontal Gyrus	Brodmann area 10
-10	55	-5	Frontal Lobe	Medial Frontal Gyrus	Brodmann area 10
-10	60	-5	Frontal Lobe	Superior Frontal Gyrus	Brodmann area 10
-10	65	-5	Frontal Lobe	Superior Frontal Gyrus	Brodmann area 10
-5	-100	-5	Occipital Lobe	Cuneus	Brodmann area 17
-5	-95	-5	Occipital Lobe	Lingual Gyrus	Brodmann area 17
-5	-85	-5	Occipital Lobe	Lingual Gyrus	Brodmann area 18
-5	-70	-5	Occipital Lobe	Lingual Gyrus	Brodmann area 18
-5	20	-5	Limbic Lobe	Anterior Cingulate	Brodmann area 25
-5	25	-5	Limbic Lobe	Anterior Cingulate	Brodmann area 24
-5	30	-5	Limbic Lobe	Anterior Cingulate	Brodmann area 24
-5	35	-5	Limbic Lobe	Anterior Cingulate	Brodmann area 32
-5	40	-5	Limbic Lobe	Anterior Cingulate	Brodmann area 32
-5	45	-5	Limbic Lobe	Anterior Cingulate	Brodmann area 32
-5	50	-5	Frontal Lobe	Medial Frontal Gyrus	Brodmann area 10
-5	55	-5	Frontal Lobe	Medial Frontal Gyrus	Brodmann area 10
-5	60	-5	Frontal Lobe	Superior Frontal Gyrus	Brodmann area 10
-5	65	-5	Frontal Lobe	Superior Frontal Gyrus	Brodmann area 10
0	-100	-5	Occipital Lobe	Cuneus	Brodmann area 17
0	-95	-5	Occipital Lobe	Lingual Gyrus	Brodmann area 18
0	-90	-5	Occipital Lobe	Lingual Gyrus	Brodmann area 18
0	-85	-5	Occipital Lobe	Lingual Gyrus	Brodmann area 18
0	0	-5	Limbic Lobe	Anterior Cingulate	Brodmann area 25
0	5	-5	Limbic Lobe	Anterior Cingulate	Brodmann area 25
0	10	-5	Limbic Lobe	Anterior Cingulate	Brodmann area 25
5	-100	-5	Occipital Lobe	Cuneus	Brodmann area 17
5	-95	-5	Occipital Lobe	Lingual Gyrus	Brodmann area 17
5	-90	-5	Occipital Lobe	Lingual Gyrus	Brodmann area 18
5	-85	-5	Occipital Lobe	Lingual Gyrus	Brodmann area 18
5	-70	-5	Occipital Lobe	Lingual Gyrus	Brodmann area 18
5	5	-5	Limbic Lobe	Anterior Cingulate	Brodmann area 25
5	20	-5	Limbic Lobe	Anterior Cingulate	Brodmann area 25
5	25	-5	Limbic Lobe	Anterior Cingulate	Brodmann area 24
5	30	-5	Limbic Lobe	Anterior Cingulate	Brodmann area 24
5	35	-5	Limbic Lobe	Anterior Cingulate	Brodmann area 32
5	40	-5	Limbic Lobe	Anterior Cingulate	Brodmann area 32
5	45	-5	Limbic Lobe	Anterior Cingulate	Brodmann area 32
5	50	-5	Frontal Lobe	Medial Frontal Gyrus	Brodmann area 10
5	55	-5	Frontal Lobe	Medial Frontal Gyrus	Brodmann area 10
5	60	-5	Frontal Lobe	Superior Frontal Gyrus	Brodmann area 10
5	65	-5	Frontal Lobe	Medial Frontal Gyrus	Brodmann area 10
10	-100	-5	Occipital Lobe	Cuneus	Brodmann area 17
10	-95	-5	Occipital Lobe	Lingual Gyrus	Brodmann area 17
10	-80	-5	Occipital Lobe	Lingual Gyrus	Brodmann area 18
10	-75	-5	Occipital Lobe	Lingual Gyrus	Brodmann area 18
10	-70	-5	Occipital Lobe	Lingual Gyrus	Brodmann area 18
10	-65	-5	Occipital Lobe	Lingual Gyrus	Brodmann area 19
10	-60	-5	Occipital Lobe	Lingual Gyrus	Brodmann area 19
10	-40	-5	Limbic Lobe	Parahippocampal Gyrus	Brodmann area 30
10	-35	-5	Limbic Lobe	Parahippocampal Gyrus	Brodmann area 27
10	35	-5	Limbic Lobe	Anterior Cingulate	Brodmann area 32
10	40	-5	Frontal Lobe	Medial Frontal Gyrus	Brodmann area 10
10	45	-5	Limbic Lobe	Anterior Cingulate	Brodmann area 32
10	50	-5	Frontal Lobe	Medial Frontal Gyrus	Brodmann area 10
10	55	-5	Frontal Lobe	Medial Frontal Gyrus	Brodmann area 10
10	60	-5	Frontal Lobe	Superior Frontal Gyrus	Brodmann area 10
10	65	-5	Frontal Lobe	Superior Frontal Gyrus	Brodmann area 10
15	-95	-5	Occipital Lobe	Lingual Gyrus	Brodmann area 17
15	-75	-5	Occipital Lobe	Lingual Gyrus	Brodmann area 18
15	-70	-5	Occipital Lobe	Lingual Gyrus	Brodmann area 18
15	-65	-5	Occipital Lobe	Lingual Gyrus	Brodmann area 18
15	-60	-5	Occipital Lobe	Lingual Gyrus	Brodmann area 19
15	-55	-5	Occipital Lobe	Lingual Gyrus	Brodmann area 19
15	-50	-5	Occipital Lobe	Lingual Gyrus	Brodmann area 19
15	-45	-5	Occipital Lobe	Lingual Gyrus	Brodmann area 19
15	-40	-5	Limbic Lobe	Parahippocampal Gyrus	Brodmann area 30
15	-35	-5	Limbic Lobe	Parahippocampal Gyrus	Brodmann area 27
15	45	-5	Limbic Lobe	Anterior Cingulate	Brodmann area 32
15	50	-5	Frontal Lobe	Medial Frontal Gyrus	Brodmann area 10
15	65	-5	Frontal Lobe	Medial Frontal Gyrus	Brodmann area 10
20	-95	-5	Occipital Lobe	Lingual Gyrus	Brodmann area 17
20	-70	-5	Occipital Lobe	Lingual Gyrus	Brodmann area 19
20	-65	-5	Occipital Lobe	Lingual Gyrus	Brodmann area 19
20	-60	-5	Occipital Lobe	Lingual Gyrus	Brodmann area 19
20	-55	-5	Limbic Lobe	Parahippocampal Gyrus	Brodmann area 19
20	-50	-5	Limbic Lobe	Parahippocampal Gyrus	Brodmann area 19
20	-45	-5	Limbic Lobe	Parahippocampal Gyrus	Brodmann area 19
20	-35	-5	Limbic Lobe	Parahippocampal Gyrus	Brodmann area 27
20	-30	-5	Limbic Lobe	Parahippocampal Gyrus	Brodmann area 27
20	45	-5	Frontal Lobe	Medial Frontal Gyrus	Brodmann area 10
20	65	-5	Frontal Lobe	Superior Frontal Gyrus	Brodmann area 10
25	-95	-5	Occipital Lobe	Cuneus	Brodmann area 18
25	-70	-5	Occipital Lobe	Lingual Gyrus	Brodmann area 19
25	-65	-5	Occipital Lobe	Lingual Gyrus	Brodmann area 19
25	-55	-5	Limbic Lobe	Parahippocampal Gyrus	Brodmann area 19
25	-50	-5	Limbic Lobe	Parahippocampal Gyrus	Brodmann area 19
25	-35	-5	Limbic Lobe	Parahippocampal Gyrus	Brodmann area 27
25	-30	-5	Limbic Lobe	Parahippocampal Gyrus	Brodmann area 27
25	30	-5	Frontal Lobe	Inferior Frontal Gyrus	Brodmann area 47
25	35	-5	Frontal Lobe	Inferior Frontal Gyrus	Brodmann area 47
25	40	-5	Frontal Lobe	Middle Frontal Gyrus	Brodmann area 11
25	45	-5	Frontal Lobe	Middle Frontal Gyrus	Brodmann area 11
25	50	-5	Frontal Lobe	Superior Frontal Gyrus	Brodmann area 10
25	55	-5	Frontal Lobe	Middle Frontal Gyrus	Brodmann area 10
25	60	-5	Frontal Lobe	Superior Frontal Gyrus	Brodmann area 10
25	65	-5	Frontal Lobe	Superior Frontal Gyrus	Brodmann area 10
30	-95	-5	Occipital Lobe	Middle Occipital Gyrus	Brodmann area 18
30	-85	-5	Occipital Lobe	Middle Occipital Gyrus	Brodmann area 18
30	-50	-5	Limbic Lobe	Parahippocampal Gyrus	Brodmann area 19
30	-45	-5	Limbic Lobe	Parahippocampal Gyrus	Brodmann area 19
30	20	-5	Sub-lobar	Insula	Brodmann area 47
30	30	-5	Frontal Lobe	Inferior Frontal Gyrus	Brodmann area 47
30	40	-5	Frontal Lobe	Middle Frontal Gyrus	Brodmann area 11
30	50	-5	Frontal Lobe	Middle Frontal Gyrus	Brodmann area 10
30	55	-5	Frontal Lobe	Middle Frontal Gyrus	Brodmann area 10
30	60	-5	Frontal Lobe	Superior Frontal Gyrus	Brodmann area 10
35	-90	-5	Occipital Lobe	Middle Occipital Gyrus	Brodmann area 18
35	-85	-5	Occipital Lobe	Middle Occipital Gyrus	Brodmann area 18
35	-45	-5	Limbic Lobe	Parahippocampal Gyrus	Brodmann area 19
35	15	-5	Sub-lobar	Insula	Brodmann area 13
35	20	-5	Frontal Lobe	Inferior Frontal Gyrus	Brodmann area 47
35	30	-5	Frontal Lobe	Inferior Frontal Gyrus	Brodmann area 47
35	55	-5	Frontal Lobe	Middle Frontal Gyrus	Brodmann area 10
35	60	-5	Frontal Lobe	Middle Frontal Gyrus	Brodmann area 10
40	-25	-5	Sub-lobar	Insula	Brodmann area 13
40	-20	-5	Sub-lobar	Insula	Brodmann area 13
40	-15	-5	Sub-lobar	Insula	Brodmann area 13
40	-5	-5	Sub-lobar	Insula	Brodmann area 13
40	0	-5	Sub-lobar	Insula	Brodmann area 13
40	5	-5	Sub-lobar	Insula	Brodmann area 13
40	10	-5	Sub-lobar	Insula	Brodmann area 13
40	15	-5	Sub-lobar	Insula	Brodmann area 47
40	30	-5	Frontal Lobe	Inferior Frontal Gyrus	Brodmann area 47
40	40	-5	Frontal Lobe	Middle Frontal Gyrus	Brodmann area 47
40	55	-5	Frontal Lobe	Middle Frontal Gyrus	Brodmann area 10
45	-85	-5	Occipital Lobe	Middle Occipital Gyrus	Brodmann area 19
45	-70	-5	Occipital Lobe	Inferior Temporal Gyrus	Brodmann area 37
45	-65	-5	Occipital Lobe	Middle Temporal Gyrus	Brodmann area 37
45	-60	-5	Temporal Lobe	Middle Temporal Gyrus	Brodmann area 37
45	-25	-5	Temporal Lobe	Superior Temporal Gyrus	Brodmann area 22
45	-20	-5	Temporal Lobe	Superior Temporal Gyrus	Brodmann area 22
45	-15	-5	Temporal Lobe	Superior Temporal Gyrus	Brodmann area 22
45	-10	-5	Sub-lobar	Insula	Brodmann area 22
45	-5	-5	Sub-lobar	Insula	Brodmann area 22
45	0	-5	Temporal Lobe	Superior Temporal Gyrus	Brodmann area 22
45	5	-5	Sub-lobar	Insula	Brodmann area 13
45	10	-5	Sub-lobar	Insula	Brodmann area 13
45	15	-5	Frontal Lobe	Inferior Frontal Gyrus	Brodmann area 47
45	30	-5	Frontal Lobe	Inferior Frontal Gyrus	Brodmann area 47
45	40	-5	Frontal Lobe	Middle Frontal Gyrus	Brodmann area 47
45	50	-5	Frontal Lobe	Middle Frontal Gyrus	Brodmann area 10
45	55	-5	Frontal Lobe	Middle Frontal Gyrus	Brodmann area 10
50	-80	-5	Occipital Lobe	Inferior Occipital Gyrus	Brodmann area 18
50	-75	-5	Temporal Lobe	Inferior Temporal Gyrus	Brodmann area 19
50	-70	-5	Occipital Lobe	Inferior Temporal Gyrus	Brodmann area 37
50	-65	-5	Temporal Lobe	Inferior Temporal Gyrus	Brodmann area 19
50	-60	-5	Temporal Lobe	Inferior Temporal Gyrus	Brodmann area 19
50	-30	-5	Temporal Lobe	Middle Temporal Gyrus	Brodmann area 21
50	-25	-5	Temporal Lobe	Superior Temporal Gyrus	Brodmann area 21
50	-15	-5	Temporal Lobe	Superior Temporal Gyrus	Brodmann area 22
50	5	-5	Temporal Lobe	Superior Temporal Gyrus	Brodmann area 22
50	10	-5	Temporal Lobe	Superior Temporal Gyrus	Brodmann area 22
50	15	-5	Temporal Lobe	Superior Temporal Gyrus	Brodmann area 22
50	20	-5	Frontal Lobe	Inferior Frontal Gyrus	Brodmann area 47
50	35	-5	Frontal Lobe	Inferior Frontal Gyrus	Brodmann area 47
50	40	-5	Frontal Lobe	Middle Frontal Gyrus	Brodmann area 47
55	-65	-5	Temporal Lobe	Inferior Temporal Gyrus	Brodmann area 19
55	-60	-5	Temporal Lobe	Middle Temporal Gyrus	Brodmann area 37
55	-30	-5	Temporal Lobe	Middle Temporal Gyrus	Brodmann area 21
55	-25	-5	Temporal Lobe	Superior Temporal Gyrus	Brodmann area 21
55	-15	-5	Temporal Lobe	Superior Temporal Gyrus	Brodmann area 22
55	-10	-5	Temporal Lobe	Superior Temporal Gyrus	Brodmann area 22
55	-5	-5	Temporal Lobe	Superior Temporal Gyrus	Brodmann area 22
55	0	-5	Temporal Lobe	Superior Temporal Gyrus	Brodmann area 22
55	10	-5	Temporal Lobe	Superior Temporal Gyrus	Brodmann area 22
55	15	-5	Temporal Lobe	Superior Temporal Gyrus	Brodmann area 22
55	20	-5	Frontal Lobe	Inferior Frontal Gyrus	Brodmann area 47
60	-60	-5	Temporal Lobe	Middle Temporal Gyrus	Brodmann area 37
60	-55	-5	Temporal Lobe	Middle Temporal Gyrus	Brodmann area 37
60	-50	-5	Temporal Lobe	Middle Temporal Gyrus	Brodmann area 21
60	-30	-5	Temporal Lobe	Middle Temporal Gyrus	Brodmann area 21
60	-25	-5	Temporal Lobe	Middle Temporal Gyrus	Brodmann area 21
60	-20	-5	Temporal Lobe	Middle Temporal Gyrus	Brodmann area 21
60	-5	-5	Temporal Lobe	Middle Temporal Gyrus	Brodmann area 21
60	0	-5	Temporal Lobe	Superior Temporal Gyrus	Brodmann area 22
60	5	-5	Temporal Lobe	Superior Temporal Gyrus	Brodmann area 22
60	10	-5	Temporal Lobe	Superior Temporal Gyrus	Brodmann area 22
65	-50	-5	Temporal Lobe	Middle Temporal Gyrus	Brodmann area 21
65	-45	-5	Temporal Lobe	Middle Temporal Gyrus	Brodmann area 21
65	-40	-5	Temporal Lobe	Middle Temporal Gyrus	Brodmann area 21
65	-35	-5	Temporal Lobe	Middle Temporal Gyrus	Brodmann area 21
65	-30	-5	Temporal Lobe	Middle Temporal Gyrus	Brodmann area 21
65	-25	-5	Temporal Lobe	Middle Temporal Gyrus	Brodmann area 21
65	-20	-5	Temporal Lobe	Middle Temporal Gyrus	Brodmann area 21
65	-15	-5	Temporal Lobe	Middle Temporal Gyrus	Brodmann area 21
65	-10	-5	Temporal Lobe	Middle Temporal Gyrus	Brodmann area 21
65	-5	-5	Temporal Lobe	Middle Temporal Gyrus	Brodmann area 21
70	-35	-5	Temporal Lobe	Middle Temporal Gyrus	Brodmann area 21
70	-25	-5	Temporal Lobe	Middle Temporal Gyrus	Brodmann area 21
-65	-50	0	Temporal Lobe	Middle Temporal Gyrus	Brodmann area 21
-65	-45	0	Temporal Lobe	Middle Temporal Gyrus	Brodmann area 21
-65	-40	0	Temporal Lobe	Middle Temporal Gyrus	Brodmann area 21
-65	-35	0	Temporal Lobe	Middle Temporal Gyrus	Brodmann area 22
-65	-30	0	Temporal Lobe	Middle Temporal Gyrus	Brodmann area 21
-65	-25	0	Temporal Lobe	Superior Temporal Gyrus	Brodmann area 22
-65	-20	0	Temporal Lobe	Superior Temporal Gyrus	Brodmann area 22
-60	-60	0	Temporal Lobe	Middle Temporal Gyrus	Brodmann area 21
-60	-55	0	Temporal Lobe	Middle Temporal Gyrus	Brodmann area 21
-60	-50	0	Temporal Lobe	Middle Temporal Gyrus	Brodmann area 22
-60	-45	0	Temporal Lobe	Middle Temporal Gyrus	Brodmann area 22
-60	-40	0	Temporal Lobe	Middle Temporal Gyrus	Brodmann area 21
-60	-35	0	Temporal Lobe	Middle Temporal Gyrus	Brodmann area 22
-60	-30	0	Temporal Lobe	Middle Temporal Gyrus	Brodmann area 21
-60	-25	0	Temporal Lobe	Superior Temporal Gyrus	Brodmann area 22
-60	-15	0	Temporal Lobe	Superior Temporal Gyrus	Brodmann area 22
-60	-10	0	Temporal Lobe	Superior Temporal Gyrus	Brodmann area 22
-60	-5	0	Temporal Lobe	Superior Temporal Gyrus	Brodmann area 22
-60	0	0	Temporal Lobe	Superior Temporal Gyrus	Brodmann area 22
-60	5	0	Temporal Lobe	Superior Temporal Gyrus	Brodmann area 22
-55	-75	0	Occipital Lobe	Middle Occipital Gyrus	Brodmann area 37
-55	-70	0	Occipital Lobe	Middle Occipital Gyrus	Brodmann area 37
-55	-65	0	Temporal Lobe	Middle Temporal Gyrus	Brodmann area 37
-55	-45	0	Temporal Lobe	Middle Temporal Gyrus	Brodmann area 22
-55	-40	0	Temporal Lobe	Middle Temporal Gyrus	Brodmann area 22
-55	-35	0	Temporal Lobe	Middle Temporal Gyrus	Brodmann area 22
-55	-30	0	Temporal Lobe	Middle Temporal Gyrus	Brodmann area 21
-55	-25	0	Temporal Lobe	Superior Temporal Gyrus	Brodmann area 22
-55	-10	0	Temporal Lobe	Superior Temporal Gyrus	Brodmann area 22
-55	5	0	Temporal Lobe	Superior Temporal Gyrus	Brodmann area 22
-55	10	0	Temporal Lobe	Superior Temporal Gyrus	Brodmann area 22
-55	20	0	Frontal Lobe	Inferior Frontal Gyrus	Brodmann area 47
-55	25	0	Frontal Lobe	Inferior Frontal Gyrus	Brodmann area 47
-55	35	0	Frontal Lobe	Inferior Frontal Gyrus	Brodmann area 47
-50	-80	0	Occipital Lobe	Middle Occipital Gyrus	Brodmann area 19
-50	-70	0	Occipital Lobe	Middle Occipital Gyrus	Brodmann area 37
-50	-65	0	Temporal Lobe	Middle Temporal Gyrus	Brodmann area 37
-50	-60	0	Temporal Lobe	Middle Temporal Gyrus	Brodmann area 37
-50	-35	0	Temporal Lobe	Middle Temporal Gyrus	Brodmann area 22
-50	-30	0	Temporal Lobe	Middle Temporal Gyrus	Brodmann area 22
-50	0	0	Temporal Lobe	Superior Temporal Gyrus	Brodmann area 22
-50	5	0	Temporal Lobe	Superior Temporal Gyrus	Brodmann area 22
-50	10	0	Temporal Lobe	Superior Temporal Gyrus	Brodmann area 22
-50	15	0	Frontal Lobe	Inferior Frontal Gyrus	Brodmann area 47
-50	20	0	Frontal Lobe	Inferior Frontal Gyrus	Brodmann area 47
-50	25	0	Frontal Lobe	Inferior Frontal Gyrus	Brodmann area 47
-50	35	0	Frontal Lobe	Inferior Frontal Gyrus	Brodmann area 47
-50	40	0	Frontal Lobe	Middle Frontal Gyrus	Brodmann area 47
-45	-85	0	Occipital Lobe	Middle Occipital Gyrus	Brodmann area 19
-45	-70	0	Occipital Lobe	Middle Occipital Gyrus	Brodmann area 37
-45	-65	0	Temporal Lobe	Middle Temporal Gyrus	Brodmann area 37
-45	-60	0	Temporal Lobe	Middle Temporal Gyrus	Brodmann area 37
-45	-20	0	Temporal Lobe	Superior Temporal Gyrus	Brodmann area 22
-45	-15	0	Sub-lobar	Insula	Brodmann area 13
-45	-5	0	Sub-lobar	Insula	Brodmann area 13
-45	5	0	Sub-lobar	Insula	Brodmann area 13
-45	20	0	Frontal Lobe	Inferior Frontal Gyrus	Brodmann area 47
-45	45	0	Frontal Lobe	Inferior Frontal Gyrus	Brodmann area 10
-45	50	0	Frontal Lobe	Inferior Frontal Gyrus	Brodmann area 10
-40	-90	0	Occipital Lobe	Middle Occipital Gyrus	Brodmann area 18
-40	-70	0	Occipital Lobe	Middle Occipital Gyrus	Brodmann area 37
-40	-65	0	Occipital Lobe	Middle Occipital Gyrus	Brodmann area 37
-40	-5	0	Sub-lobar	Insula	Brodmann area 13
-40	0	0	Sub-lobar	Insula	Brodmann area 13
-40	10	0	Sub-lobar	Insula	Brodmann area 13
-40	15	0	Sub-lobar	Insula	Brodmann area 13
-40	20	0	Frontal Lobe	Inferior Frontal Gyrus	Brodmann area 47
-40	25	0	Frontal Lobe	Inferior Frontal Gyrus	Brodmann area 47
-40	45	0	Frontal Lobe	Sub-Gyral	Brodmann area 10
-40	55	0	Frontal Lobe	Middle Frontal Gyrus	Brodmann area 10
-35	-90	0	Occipital Lobe	Middle Occipital Gyrus	Brodmann area 18
-35	15	0	Sub-lobar	Insula	Brodmann area 13
-35	20	0	Sub-lobar	Extra-Nuclear	Brodmann area 47
-35	25	0	Frontal Lobe	Inferior Frontal Gyrus	Brodmann area 47
-35	55	0	Frontal Lobe	Middle Frontal Gyrus	Brodmann area 10
-30	-95	0	Occipital Lobe	Middle Occipital Gyrus	Brodmann area 18
-30	-90	0	Occipital Lobe	Middle Occipital Gyrus	Brodmann area 18
-30	-85	0	Occipital Lobe	Middle Occipital Gyrus	Brodmann area 18
-30	25	0	Sub-lobar	Insula	Brodmann area 13
-30	50	0	Frontal Lobe	Middle Frontal Gyrus	Brodmann area 10
-30	55	0	Frontal Lobe	Superior Frontal Gyrus	Brodmann area 10
-30	60	0	Frontal Lobe	Superior Frontal Gyrus	Brodmann area 10
-25	-95	0	Occipital Lobe	Middle Occipital Gyrus	Brodmann area 18
-25	-70	0	Occipital Lobe	Lingual Gyrus	Brodmann area 19
-25	-65	0	Occipital Lobe	Lingual Gyrus	Brodmann area 19
-25	-55	0	Limbic Lobe	Parahippocampal Gyrus	Brodmann area 30
-25	50	0	Frontal Lobe	Middle Frontal Gyrus	Brodmann area 10
-25	55	0	Frontal Lobe	Superior Frontal Gyrus	Brodmann area 10
-25	60	0	Frontal Lobe	Superior Frontal Gyrus	Brodmann area 10
-20	-100	0	Occipital Lobe	Middle Occipital Gyrus	Brodmann area 18
-20	-85	0	Occipital Lobe	Lingual Gyrus	Brodmann area 17
-20	-70	0	Occipital Lobe	Lingual Gyrus	Brodmann area 19
-20	-65	0	Occipital Lobe	Lingual Gyrus	Brodmann area 19
-20	-55	0	Occipital Lobe	Lingual Gyrus	Brodmann area 18
-20	50	0	Frontal Lobe	Superior Frontal Gyrus	Brodmann area 10
-20	60	0	Frontal Lobe	Superior Frontal Gyrus	Brodmann area 10
-20	65	0	Frontal Lobe	Superior Frontal Gyrus	Brodmann area 10
-15	-100	0	Occipital Lobe	Cuneus	Brodmann area 18
-15	-95	0	Occipital Lobe	Cuneus	Brodmann area 17
-15	-90	0	Occipital Lobe	Lingual Gyrus	Brodmann area 17
-15	-85	0	Occipital Lobe	Lingual Gyrus	Brodmann area 17
-15	-80	0	Occipital Lobe	Lingual Gyrus	Brodmann area 18
-15	-75	0	Occipital Lobe	Lingual Gyrus	Brodmann area 18
-15	-70	0	Occipital Lobe	Lingual Gyrus	Brodmann area 18
-15	-65	0	Occipital Lobe	Lingual Gyrus	Brodmann area 19
-15	-55	0	Occipital Lobe	Lingual Gyrus	Brodmann area 18
-15	-50	0	Occipital Lobe	Lingual Gyrus	Brodmann area 19
-15	-45	0	Limbic Lobe	Parahippocampal Gyrus	Brodmann area 30
-15	-35	0	Limbic Lobe	Parahippocampal Gyrus	Brodmann area 27
-15	45	0	Limbic Lobe	Anterior Cingulate	Brodmann area 32
-15	50	0	Frontal Lobe	Medial Frontal Gyrus	Brodmann area 10
-15	55	0	Frontal Lobe	Superior Frontal Gyrus	Brodmann area 10
-15	65	0	Frontal Lobe	Medial Frontal Gyrus	Brodmann area 10
-10	-100	0	Occipital Lobe	Cuneus	Brodmann area 17
-10	-95	0	Occipital Lobe	Cuneus	Brodmann area 17
-10	-90	0	Occipital Lobe	Lingual Gyrus	Brodmann area 17
-10	-80	0	Occipital Lobe	Lingual Gyrus	Brodmann area 18
-10	-75	0	Occipital Lobe	Lingual Gyrus	Brodmann area 18
-10	-70	0	Occipital Lobe	Lingual Gyrus	Brodmann area 18
-10	-65	0	Occipital Lobe	Lingual Gyrus	Brodmann area 18
-10	-60	0	Occipital Lobe	Lingual Gyrus	Brodmann area 18
-10	-55	0	Occipital Lobe	Lingual Gyrus	Brodmann area 18
-10	-50	0	Limbic Lobe	Parahippocampal Gyrus	Brodmann area 30
-10	-45	0	Limbic Lobe	Parahippocampal Gyrus	Brodmann area 30
-10	-40	0	Limbic Lobe	Parahippocampal Gyrus	Brodmann area 30
-10	-35	0	Limbic Lobe	Parahippocampal Gyrus	Brodmann area 27
-10	45	0	Limbic Lobe	Anterior Cingulate	Brodmann area 32
-10	50	0	Limbic Lobe	Anterior Cingulate	Brodmann area 10
-10	55	0	Frontal Lobe	Superior Frontal Gyrus	Brodmann area 10
-10	65	0	Frontal Lobe	Medial Frontal Gyrus	Brodmann area 10
-5	-100	0	Occipital Lobe	Cuneus	Brodmann area 18
-5	-95	0	Occipital Lobe	Cuneus	Brodmann area 17
-5	-90	0	Occipital Lobe	Lingual Gyrus	Brodmann area 17
-5	-80	0	Occipital Lobe	Lingual Gyrus	Brodmann area 18
-5	-75	0	Occipital Lobe	Lingual Gyrus	Brodmann area 18
-5	-70	0	Occipital Lobe	Lingual Gyrus	Brodmann area 18
-5	-65	0	Occipital Lobe	Lingual Gyrus	Brodmann area 18
-5	30	0	Limbic Lobe	Anterior Cingulate	Brodmann area 24
-5	35	0	Limbic Lobe	Anterior Cingulate	Brodmann area 32
-5	40	0	Limbic Lobe	Anterior Cingulate	Brodmann area 32
-5	45	0	Limbic Lobe	Anterior Cingulate	Brodmann area 32
-5	50	0	Limbic Lobe	Anterior Cingulate	Brodmann area 32
-5	55	0	Frontal Lobe	Medial Frontal Gyrus	Brodmann area 10
-5	60	0	Frontal Lobe	Superior Frontal Gyrus	Brodmann area 10
-5	65	0	Frontal Lobe	Medial Frontal Gyrus	Brodmann area 10
0	-100	0	Occipital Lobe	Cuneus	Brodmann area 18
0	-95	0	Occipital Lobe	Cuneus	Brodmann area 18
0	-90	0	Occipital Lobe	Lingual Gyrus	Brodmann area 17
0	-85	0	Occipital Lobe	Lingual Gyrus	Brodmann area 18
0	-80	0	Occipital Lobe	Lingual Gyrus	Brodmann area 18
0	45	0	Limbic Lobe	Anterior Cingulate	Brodmann area 32
0	50	0	Limbic Lobe	Anterior Cingulate	Brodmann area 32
5	-100	0	Occipital Lobe	Cuneus	Brodmann area 18
5	-95	0	Occipital Lobe	Cuneus	Brodmann area 17
[truncated: 4,239 more rows]
